# Supplementary material for: Comparative Transcriptomics of Flammulina filiformis Suggests a High CO2 Concentration Inhibits Early Pileus Expansion by Decreasing Cell Division Control Pathways
Source: Int J Mol Sci. 2019 Nov 25;20(23):5923. doi: 10.3390/ijms20235923 (PMC6929049; doi:10.3390/ijms20235923)
Supplement: Supplementary file 1 [file ijms-20-05923-s001.zip]

Archive with 14 entries (13 files):
- Supplementary_tables/
- Supplementary_tables/Table S1.xlsx
- Supplementary_tables/Table S10.xlsx
- Supplementary_tables/Table S11.xlsx
- Supplementary_tables/Table S12.xlsx
- Supplementary_tables/Table S13.xlsx
- Supplementary_tables/Table S2.xlsx
- Supplementary_tables/Table S3.xlsx
- Supplementary_tables/Table S4.xlsx
- Supplementary_tables/Table S5.xlsx
- Supplementary_tables/Table S6.xlsx
- Supplementary_tables/Table S7.xlsx
- Supplementary_tables/Table S8.xlsx
- Supplementary_tables/Table S9.xlsx
