# Supplementary material for: Comparative Transcriptomics of Flammulina filiformis Suggests a High CO2 Concentration Inhibits Early Pileus Expansion by Decreasing Cell Division Control Pathways
Source: Int J Mol Sci. 2019 Nov 25;20(23):5923. doi: 10.3390/ijms20235923 (PMC6929049; doi:10.3390/ijms20235923)
Supplement: Supplementary file 1 [file ijms-20-05923-s001.zip › Supplementary_tables/Table S1.xlsx]

## Sheet: Sheet1
sample ID	BioSample accessions	Library	Raw Reads	Clean Reads	Raw Base(G)	Clean Base(G)	Effective Rate(%)	Error Rate(%)	Q20(%)	Q30(%)	GC Content(%)	mapped rate
LC_12 h_1	SAMN12405017	RRAS42293-V	18074240	17802270	5.42	5.34	98.5	0.02	97.44	93.11	53.2	0.827
LC_12 h_2	SAMN12405018	RRAS42294-V	16682152	16376784	5	4.91	98.17	0.02	97.38	92.97	53.19	0.8259
LC_12 h_3	SAMN12405019	RRAS42295-V	16990267	16743230	5.1	5.02	98.55	0.02	97.22	92.72	53.25	0.8219
HC_12 h_1	SAMN12405011	RRAS42305-V	15889722	15718266	4.77	4.72	98.92	0.02	97.36	92.97	53.17	0.8199
HC_12 h_2	SAMN12405012	RRAS42306-V	18288205	17976787	5.49	5.39	98.3	0.02	97.66	93.64	53.19	0.8259
HC_12 h_3	SAMN12405013	RRAS42307-V	16808123	16597015	5.04	4.98	98.74	0.02	96.75	91.36	53.3	0.8119
LC_36 h_1	SAMN12405020	RRAS42311-V	17535567	17005273	5.26	5.1	96.98	0.02	97.33	92.9	53.14	0.8112
LC_36 h_2	SAMN12405021	RRAS42312-V	14800932	14553136	4.44	4.37	98.33	0.02	97.75	93.81	53.19	0.8149
LC_36 h_3	SAMN12405022	RRAS42313-V	18042303	17847886	5.41	5.35	98.92	0.02	97.8	93.88	53.23	0.8238
HC_36 h_1	SAMN12405014	RRAS42323-V	22792285	22337049	6.84	6.7	98	0.02	97.31	92.8	53.1	0.8149
HC_36 h_2	SAMN12405015	RRAS42324-V	15212142	14994900	4.56	4.5	98.57	0.02	97.59	93.38	53.11	0.8198
HC_36 h_3	SAMN12405016	RRAS42325-V	16028458	15775981	4.81	4.73	98.42	0.02	97.64	93.5	53.06	0.8196
