# Supplementary material for: Comparative Transcriptomics of Flammulina filiformis Suggests a High CO2 Concentration Inhibits Early Pileus Expansion by Decreasing Cell Division Control Pathways
Source: Int J Mol Sci. 2019 Nov 25;20(23):5923. doi: 10.3390/ijms20235923 (PMC6929049; doi:10.3390/ijms20235923)
Supplement: Supplementary file 1 [file ijms-20-05923-s001.zip › Supplementary_tables/Table S10.xlsx]

## Sheet: Sheet1
enzyme name of KEGG pathway	gene ID	HC_12 h_1	HC_12 h_2	HC_12 h_3	LC_12 h_1	LC_12 h_2	LC_12 h_3	12h_log2_FC	12h_Pvalue	12h_fdr	HC_36 h_1	HC_36 h_2	HC_36 h_3	LC_36 h_1	LC_36 h_2	LC_36 h_3	36h_log2_FC	36h_Pvalue	36h_fdr
Rpn10	g1034	44.9367	45.4083	60.1213	91.3321	96.3692	93.4494	-0.901891	0.00110598	0.01054	25.963	26.3694	28.4535	64.8748	57.371	71.8878	-1.26484	0.000894124	0.00653359
β2	g10403	86.6031	90.7207	95.9815	179.254	179.751	182.872	-0.987443	6.94e-06	0.00154833	71.9431	74.2158	73.0705	143.269	121.689	151.693	-0.926391	0.00182883	0.00993817
Rpn1	g10463	2.66317	4.55248	3.19037	3.03121	1.97802	3.06722	0.365504	0.308828	0.449797	3.25288	3.13615	1.5485	3.01958	2.61651	2.65406	-0.0626859	0.845238	0.886349
Rpn13	g11028	71.934	73.5607	91.5198	157.095	163.861	160.121	-1.02128	0.000244937	0.00526553	43.3668	45.76	36.6298	118.608	112.807	123.838	-1.49819	5.33e-05	0.00160027
Rpt5	g11200	92.6928	93.8441	119.336	178.912	175.974	179.214	-0.804168	0.000966373	0.00997793	48.8882	49.0422	48.3744	126.682	117.235	133.589	-1.3675	8.4e-05	0.00195482
β7	g11562	147.748	171.003	197.998	323.918	305.453	319.148	-0.876211	0.000755462	0.00882964	137.102	139.985	115.01	276.703	268.167	296.666	-1.10181	0.000204243	0.00301546
Rpt1	g1192	54.61	58.3175	75.16	149.276	140.632	138.441	-1.18737	0.000358989	0.00615809	25.5922	26.1468	28.4952	94.9041	84.7097	101.488	-1.80876	0.000174414	0.00278225
Rpn3	g12571	39.4724	42.2254	57.5035	114.824	112.242	114.701	-1.29582	0.000284975	0.00559835	20.7066	20.0695	19.1035	75.8294	60.0808	73.3306	-1.80497	0.000532035	0.00491859
β3	g14311	37.0793	35.1089	49.3139	92.7428	90.0474	93.0602	-1.18289	0.000347076	0.00604547	34.6359	30.0337	30.161	66.7229	55.4053	68.5134	-1.00742	0.00187048	0.0100861
β6	g14372	50.9227	51.4779	63.5768	145.252	154.006	150.491	-1.43812	4.07e-05	0.00284519	38.04	36.9866	41.0808	115.247	105.139	124.954	-1.57253	0.000198421	0.00296317
α3	g14533	67.1742	80.6152	93.8304	207.771	206.336	193.996	-1.33156	0.000159673	0.0044366	70.1006	76.1429	59.2734	145.1	129.707	160.799	-1.08376	0.00170116	0.00956378
POMP	g2159	80.55	78.7257	75.3494	170.587	151.592	151.669	-1.01406	0.000253548	0.00529671	61.1003	60.0751	58.0675	160.951	143.897	145.313	-1.32851	8.27e-05	0.00194669
Rpn2	g2389	26.574	28.5714	36.8498	76.0377	77.5513	81.3162	-1.35242	0.00017166	0.00451632	12.9149	12.5894	13.1964	49.5335	41.5863	50.2322	-1.86878	0.000249749	0.00332841
PA200	g2781	86.4425	91.3987	97.4244	112.787	122.861	219.175	-0.724473	0.153679	0.268351	173.581	89.0042	92.1844	114.159	115.423	201.733	-0.281856	0.55895	0.645783
PA200	g2797	392.41	777.831	336.598	480.883	1037.81	430.376	-0.37126	0.570731	0.678853	515.315	451.239	469.315	572.926	513.674	590.845	-0.22434	0.0556327	0.111583
PA28γ	g2900	39.7669	38.7816	40.1987	39.0289	36.3986	40.7452	0.0316221	0.554406	0.665415	28.3359	28.6268	27.9993	32.0272	29.5779	37.2108	-0.217918	0.110223	0.190397
Rpn5	g2921	40.1044	45.7613	54.8852	125.078	121.383	131.078	-1.42346	0.000105719	0.00385884	35.9844	33.6788	33.143	92.4105	87.5681	100.19	-1.44634	9.74e-05	0.00210414
α5	g3323	70.2209	72.3169	101.591	283.652	261.09	259.851	-1.72061	0.000125905	0.00409331	46.8279	49.1279	44.4165	192.222	166.528	198.843	-1.98993	0.0001519	0.00259689
β5	g454	84.4476	89.0028	112.154	240.379	230.836	233.93	-1.30389	0.000101312	0.00379574	66.7365	65.5241	69.7425	164.055	152.272	175.682	-1.2843	0.000148305	0.00257021
β4	g5552	116.026	102.68	133.87	228.886	219.47	219.912	-0.922489	0.000384239	0.00628373	97.8347	90.6953	85.5681	188.544	171.428	209.712	-1.05546	0.00106375	0.00720614
Rpt4	g5808	0.494386	0.227356	0	0	0.263185	1.81452	-1.52153	0.482052	0.602792	0.265501	0	0	0	0.416456	1.20872	-2.60026	0.282612	0.393967
Rpn11	g6693	103.257	111.4	136.369	216.338	207.196	219.018	-0.872231	0.000781671	0.00903682	64.9474	68.2677	69.7885	159.619	140.877	164.854	-1.1968	0.000296189	0.00363306
α7	g7006	93.8941	98.9466	132.79	275.116	266.46	249.594	-1.28074	0.000412178	0.0065284	60.4144	57.4913	66.3709	171.341	138.479	186.192	-1.42849	0.00192366	0.0102807
Rpn12	g7007	52.7533	57.6981	74.0213	119.5	118.728	129.451	-0.995027	0.00111345	0.0105841	31.203	34.9966	32.2005	71.7645	69.4363	86.4456	-1.21004	0.00137967	0.00840846
β1	g7008	83.5009	84.5	106.18	194.244	169.498	176.881	-0.979487	0.00103897	0.0103013	71.6331	73.6369	66.0939	127.864	125.539	145.118	-0.914915	0.000688335	0.00566005
Rpt2	g7866	56.6362	59.8741	78.0401	152.479	149.369	152.584	-1.22391	0.00021175	0.00493142	34.194	31.5464	32.5288	105.452	85.9053	105.042	-1.5927	0.000526635	0.00490565
Rpn9	g8328	62.5065	65.8555	75.3029	103.336	100.264	105.14	-0.600189	0.00101827	0.0101785	38.8426	33.4688	37.5572	79.7247	67.7315	75.9281	-1.02373	0.000626806	0.00537615
Rpt3	g857	74.354	79.6457	98.3057	185.312	182.839	192.095	-1.15088	0.000190021	0.00471341	44.2634	37.7502	41.096	133.123	115.061	134.191	-1.63502	0.0001833	0.00283283
Rpn8	g8584	56.3678	64.8737	81.9252	154.791	155.139	155.72	-1.19657	0.000311714	0.00579043	32.3479	32.253	33.4679	99.9751	88.1447	116.875	-1.63689	0.00116945	0.00761391
Rpn7	g8598	28.1898	30.1329	39.8047	71.7256	74.1288	73.5454	-1.16081	0.000383717	0.00628337	17.0351	17.6244	15.0575	50.8653	42.5305	49.3663	-1.52174	0.000318527	0.00374351
