# Supplementary material for: Comparative Transcriptomics of Flammulina filiformis Suggests a High CO2 Concentration Inhibits Early Pileus Expansion by Decreasing Cell Division Control Pathways
Source: Int J Mol Sci. 2019 Nov 25;20(23):5923. doi: 10.3390/ijms20235923 (PMC6929049; doi:10.3390/ijms20235923)
Supplement: Supplementary file 1 [file ijms-20-05923-s001.zip › Supplementary_tables/Table S11.xlsx]

## Sheet: Sheet1
enzyme name of KEGG pathway	gene ID	HC_12 h_1	HC_12 h_2	HC_12 h_3	LC_12 h_1	LC_12 h_2	LC_12 h_3	12h_log2_FC	12h_Pvalue	12h_fdr	HC_36 h_1	HC_36 h_2	HC_36 h_3	LC_36 h_1	LC_36 h_2	LC_36 h_3	36h_log2_FC	36h_Pvalue	36h_fdr
SCF	g10002	268.667	266.686	259.632	167.807	165.173	158.902	0.69261	1.2e-05	0.00167426	324.641	315.988	299.493	169.242	209.952	208.9	0.676797	0.00155165	0.00900615
Fus3	g10298	85.9468	83.3789	84.2406	60.6285	64.9102	62.9012	0.428253	0.000115568	0.00399281	63.8296	60.0095	56.6311	68.5954	59.7302	70.9216	-0.142797	0.19212	0.291106
Tem1	g1037	0	0	0	0	0	0	0	0	0	0	0	0	2.86645	0	0	-9.9016	0.373901	0.473144
Clb1/2	g10387	12.7539	11.5454	18.8823	34.5687	35.6483	37.0122	-1.31215	0.000852797	0.00939269	4.62714	3.45791	3.32101	21.7506	16.4774	22.6099	-2.41486	0.00109873	0.00734422
Pho5	g10413	46.5134	61.8068	65.5379	45.648	47.6609	49.5651	0.283161	0.156482	0.271999	36.3833	39.4675	40.653	42.8836	52.4806	54.5902	-0.364138	0.0433115	0.0920123
Clb1/2	g10467	18.3733	16.7998	29.0137	46.0013	50.703	44.5028	-1.13743	0.00384175	0.0211996	13.8794	10.8668	13.7267	33.1436	27.2806	33.8622	-1.29314	0.00127613	0.00801321
SCF	g10981	31.9133	32.0619	32.2349	38.6358	35.9512	35.3752	-0.192742	0.0104727	0.0403505	41.8127	43.9275	46.8158	31.3873	28.5519	33.6468	0.502223	0.00327771	0.01453
Mps1	g11088	125.759	185.273	214.713	230.241	234.139	152.19	-0.2299	0.463357	0.585411	132.086	106.431	192.016	90.4285	68.7489	139.57	0.527192	0.252642	0.360664
Mih1	g11097	17.4874	17.4448	24.1425	53.9964	59.2932	54.2831	-1.50413	0.000210889	0.00492962	7.22737	7.91502	7.38068	33.9092	31.2524	32.6819	-2.11892	6.01e-06	0.000759952
Cdh1	g11186	26.1833	22.6661	26.2963	22.0318	26.0049	26.7799	0.00633284	0.956557	0.972173	27.3262	24.9985	21.6181	24.3783	18.8189	22.1014	0.179352	0.280827	0.391843
Scc2	g11463	14.7261	15.0214	14.9681	9.96556	12.5954	12.3947	0.355228	0.0186601	0.0583728	27.2656	14.8445	21.1122	11.4567	14.2475	15.4016	0.621053	0.122337	0.205999
Mad1	g11814	51.0002	50.088	49.7427	55.5535	59.7369	60.9075	-0.224261	0.00713075	0.0312497	62.0854	67.4341	69.9154	54.4345	47.8202	45.642	0.431321	0.00808366	0.0266864
APC/C	g1205	45.306	35.9941	41.6137	35.1122	36.3905	35.5053	0.199922	0.124435	0.229322	44.2172	28.142	28.2496	48.8707	46.3236	41.5848	-0.443079	0.104086	0.182288
Pom1	g1215	0.494428	0.103928	0	0.434353	0.34482	0	-0.379268	0.778648	0.84362	0.00348	0.150064	0	1.26823	1.08286	1.30092	-4.54523	0.000156067	0.00263677
Rad24	g12301	5.12463	4.4918	7.42973	5.67979	6.79934	7.76636	-0.248113	0.378222	0.504136	5.4464	5.51527	5.24089	5.4235	4.65286	6.15983	-0.00298991	0.981021	0.986644
Bub3	g12590	26.4409	25.2307	28.0639	30.8429	33.5425	53.9364	-0.569405	0.15441	0.269442	24.9556	25.0498	25.124	33.5816	30.4264	32.1092	-0.355406	0.00155793	0.0090247
Orc5	g1327	6.7135	5.18061	8.06888	6.85019	7.76978	7.36414	-0.139114	0.484602	0.604779	2.92458	2.60232	2.37575	5.46437	4.94086	6.39763	-1.08801	0.00285271	0.0132602
Ycs4	g13409	10.9851	11.1098	15.026	20.5219	24.3226	23.0527	-0.871067	0.00409064	0.0220352	8.07473	7.59107	8.55891	19.356	14.6674	19.1574	-1.13433	0.00343647	0.0149918
Esp1	g13427	8.0398	8.60425	9.33707	12.8966	13.8587	13.9682	-0.648337	0.000633474	0.00807969	4.51068	4.92259	4.61012	11.1051	9.92461	10.9659	-1.18781	0.000108043	0.00224509
Ycg1	g13447	10.43	10.9299	15.9985	19.5831	21.2215	21.9546	-0.748347	0.0114341	0.0426565	8.37353	9.13007	8.32957	17.7461	13.8757	19.9889	-0.998359	0.00888986	0.0284431
Cdc45	g1456	8.23461	6.21031	10.3027	16.1105	17.8617	17.2353	-1.04897	0.00237803	0.0158653	1.40743	1.14716	2.15834	13.0833	10.8927	13.4634	-2.98906	0.000218969	0.00311187
Rad17	g1542	40.1772	39.9366	61.5825	24.978	35.3707	34.9287	0.57258	0.123043	0.227322	45.6354	40.5566	35.8382	37.4124	23.2608	43.9226	0.222409	0.436121	0.534272
Cdc4	g159	37.2625	35.4899	36.1475	29.7165	30.2277	30.8614	0.262142	0.00060309	0.00793432	44.4191	41.8835	41.5164	29.9951	30.9813	30.1891	0.487529	0.000220598	0.00312448
Mad2	g2452	40.4745	42.5663	54.2665	108.824	110.716	116.535	-1.29136	0.000170153	0.00451632	21.1822	18.7401	18.7684	65.5631	53.39	69.075	-1.67969	0.000864695	0.00642243
PP2A	g2536	81.0232	75.8495	75.2867	59.8318	72.8498	66.4641	0.221288	0.0579532	0.132276	79.2055	86.0088	90.2603	75.0854	66.9	74.4278	0.239388	0.0350467	0.0784931
Fus3	g2655	2.26098	3.08594	3.06815	3.70639	3.92073	3.96075	-0.461427	0.0202413	0.0615379	6.82166	7.66423	7.67272	4.88284	3.56926	3.65256	0.872142	0.00277382	0.0130359
Mcm5	g2810	32.5927	30.8961	38.2063	29.0357	31.722	31.4397	0.141447	0.252154	0.386186	25.6681	22.5013	21.3371	28.5526	27.3863	32.8736	-0.353603	0.0381334	0.0835176
Mcm3	g2862	15.0977	16.877	23.7581	22.0577	24.5635	23.4943	-0.331189	0.154912	0.270055	11.6573	11.9617	12.5648	21.9522	16.4582	23.9973	-0.786325	0.0182038	0.0476361
APC/C	g2941	11.9725	12.1788	13.7705	17.9226	18.2575	18.1702	-0.519222	0.000687269	0.00839951	12.8233	13.7411	13.5641	16.8726	13.2975	16.0466	-0.20377	0.143307	0.232658
Cdc20	g3657	30.1291	29.9589	40.9747	79.7784	81.4249	82.1178	-1.26758	0.000215777	0.00497748	15.1187	14.286	13.064	45.8592	39.1899	47.9913	-1.64732	0.000373309	0.0040484
Bub2	g3687	123.675	126.582	122.955	106.7	103.37	107.728	0.231886	0.000426142	0.00663263	83.2578	75.353	72.6816	90.6222	85.9692	90.2815	-0.206433	0.0278275	0.0655796
Orc1	g3768	4.57944	4.9846	7.8672	5.34451	6.55739	6.58377	-0.0847181	0.767914	0.835717	1.20694	1.16562	1.18203	5.75527	4.18846	5.58501	-2.12625	0.0012994	0.00810294
Mcm2	g4117	52.6223	55.0105	63.7481	47.1534	48.6556	51.7663	0.215752	0.0950114	0.188844	38.7362	37.9406	34.5682	49.3007	33.3627	52.8406	-0.284588	0.257251	0.365962
Swe1	g4199	18.5278	19.4901	23.762	40.014	44.0259	41.9917	-1.02854	0.000416089	0.00654868	10.5266	9.95416	9.14986	26.5235	21.2449	27.5843	-1.34648	0.00159407	0.00917097
Dbf4	g4438	9.15744	9.40151	13.6423	23.3791	23.1349	21.4679	-1.07796	0.0016303	0.0129926	8.25178	10.0792	10.5011	16.5765	15.3708	17.5605	-0.779917	0.0018178	0.00989062
Mcd1	g4496	49.111	48.5335	56.1654	61.6015	67.0348	68.1378	-0.355386	0.0107707	0.0409715	41.6908	40.4401	37.8269	57.5868	55.9673	61.9072	-0.548614	0.000927199	0.00664946
Mcm7	g4581	15.6831	17.6488	24.9788	26.7321	32.1304	29.2446	-0.595474	0.0371109	0.0954997	8.61559	8.37395	7.23525	25.2122	15.0795	24.2665	-1.414	0.0145553	0.0401597
Smc3	g4639	12.8911	13.1468	16.6175	13.8152	14.6389	16.0696	-0.0618402	0.673089	0.762638	10.8877	10.8102	9.47125	15.6932	11.7518	15.7283	-0.469982	0.045778	0.095739
Cdc6	g4646	15.4959	17.7097	27.4484	66.4962	75.1575	71.0745	-1.81029	0.000336538	0.00595261	6.52899	7.10516	5.12026	44.5997	36.7703	41.5365	-2.71206	0.000122811	0.00239958
SCF	g482	1338.45	1323.06	1297.5	958.298	954.652	995.797	0.44474	3.91e-05	0.00283559	1577.82	1524.08	1410.87	1137.5	1178.56	1204.8	0.358087	0.00335393	0.0147797
APC/C	g4979	11.5625	13.0176	12.3068	6.41781	6.83733	7.41001	0.835813	0.000444783	0.00673116	15.3044	16.0416	15.1438	7.62961	8.5001	9.02431	0.886047	0.00013289	0.00244645
Fus3	g5602	69.7871	76.2058	84.9345	43.4678	49.3172	53.2219	0.661392	0.00562659	0.0269408	67.3462	71.1753	70.2492	59.0861	57.5481	59.8751	0.242171	0.00131044	0.00814143
Brn1	g5622	16.1983	17.2396	24.7162	29.8634	33.9292	31.0932	-0.706283	0.0140988	0.0486508	11.6139	11.5417	12.2608	21.8505	17.1811	22.0776	-0.786924	0.00603431	0.0218571
Cdc28	g5647	157.749	244.998	202.143	279.583	263.028	97.1352	-0.080825	0.863649	0.906237	305.265	261.06	294.121	95.2146	269.558	254.109	0.475421	0.232497	0.33846
Smc4	g5670	21.7176	22.0359	25.0446	20.2844	24.9589	20.9448	0.0557947	0.654936	0.747208	18.1856	20.2981	24.1348	22.6155	15.987	23.4118	0.0139876	0.948455	0.963014
Cdc55	g5992	119.587	117.042	115.176	122.854	125.674	122.839	-0.0780709	0.014788	0.0500335	129.645	129.617	132.3	140.642	132.451	138.446	-0.0717904	0.0628501	0.122614
Cdc14	g6281	37.0333	38.1128	45.6128	57.1404	60.5751	57.6949	-0.538593	0.00328109	0.0192353	42.7292	38.0654	42.272	46.8551	39.8631	47.8251	-0.128627	0.259543	0.368379
Pho81	g6506	24.338	24.4763	27.6828	13.5213	13.0789	14.2268	0.905829	0.000481668	0.00703597	25.8985	23.7953	22.0063	20.8519	17.8944	20.4658	0.276071	0.0461907	0.0964334
Mrc1	g6511	9.69469	10.5485	15.4664	15.7844	18.7646	19.6014	-0.600622	0.0453156	0.11023	1.96815	2.19087	1.65412	13.6036	9.95578	15.346	-2.74195	0.00229755	0.0115087
APC/C	g6585	5.88297	5.02455	7.04986	8.54296	9.7055	7.88516	-0.541255	0.0262927	0.0743275	5.53407	5.21303	4.25029	8.50712	6.34654	7.67281	-0.586814	0.0272499	0.0646161
Grr1	g6624	68.1973	69.0132	71.2989	72.6254	72.569	74.1198	-0.0728853	0.0271811	0.0761739	71.2342	61.5403	57.1152	71.9539	67.586	74.0876	-0.169933	0.159642	0.251988
Grr1	g6707	9.55573	7.48431	7.79089	5.74268	6.8508	5.22966	0.478318	0.0437878	0.107512	8.75909	9.71081	0.27545	10.1437	6.57563	6.67391	-0.319511	0.655594	0.730001
Rfx1	g6890	54.0856	64.0268	56.6702	49.3575	59.7739	50.8841	0.127347	0.326519	0.467528	46.9877	52.0146	52.7552	58.7478	55.0681	52.9271	-0.135856	0.1147	0.196784
Smc2	g6949	8.21943	9.1918	9.85787	8.14219	8.82944	9.40098	0.0482214	0.64402	0.738573	5.69646	6.31686	6.1761	10.3198	9.03022	11.6677	-0.769897	0.00549754	0.0205658
Orc4	g6956	4.61955	4.50364	7.81239	3.82212	5.2163	6.52778	0.121619	0.749842	0.821358	1.59609	1.99908	1.11756	5.79488	5.14496	5.24629	-1.77947	0.000298651	0.00365515
Smc1	g6979	10.5374	10.6925	14.3159	10.0519	12.0076	12.6545	0.0341561	0.858781	0.903195	5.93878	5.72828	5.63713	11.9591	7.86771	12.0928	-0.883209	0.0247573	0.0602317
Mcm6	g7285	23.6118	22.4417	33.8878	23.5966	29.8351	28.3198	-0.0323024	0.889925	0.924475	17.3368	17.4887	16.5363	22.5601	16.2389	25.9109	-0.333273	0.193627	0.293019
Cdc7	g7416	1.59028	1.3844	0.927338	0.64497	2.11237	0.935291	0.0795122	0.893517	0.927211	0.267471	0.514981	0.244634	0.570665	0.930969	0.753023	-1.13206	0.0390148	0.084894
SCF	g7423	65.8542	65.5204	66.4989	39.0917	45.2448	41.5406	0.652549	0.00018757	0.00469898	90.2615	84.5017	85.1406	52.8601	45.0067	51.2025	0.801983	0.000251657	0.00334631
Chk1	g7838	14.9346	14.6041	18.1188	11.1539	12.7188	12.483	0.390495	0.0368161	0.0949936	17.4211	17.3948	18.2585	9.32188	9.34536	10.1555	0.880739	3.35e-05	0.00132532
PP2A	g7890	128.464	119.607	110.628	98.8862	106.186	94.9169	0.257859	0.0329006	0.0874249	112.033	103.409	104.684	109.529	105.863	125.405	-0.0902688	0.353604	0.467159
Bub1	g8203	7.99396	9.43182	11.8535	23.874	24.3014	25.8454	-1.33796	0.000305881	0.00576725	5.03218	4.46594	4.82393	17.1086	12.9288	16.7546	-1.70781	0.00130705	0.0081332
Hsl7	g8254	6.75555	6.66373	7.00273	4.13805	5.32042	5.16015	0.482233	0.00728726	0.0316754	11.8508	10.8335	11.1587	6.32983	4.61312	7.96354	0.839875	0.00795057	0.0263711
APC/C	g8495	15.6318	16.1314	18.4589	15.6396	17.3973	16.6839	0.0144721	0.876573	0.914533	17.4177	19.4594	16.9185	14.8008	17.5249	15.9778	0.155353	0.173634	0.269197
Tup1	g8816	114.374	94.1166	84.7874	95.6516	95.7399	83.1495	0.0952463	0.554038	0.6651	110.292	98.1357	94.7601	99.5481	99.725	101.54	0.0113466	0.875948	0.909793
Tup1	g8820	132.919	119.735	105.812	105.477	98.0851	91.471	0.280956	0.074347	0.157777	86.0935	85.1289	82.9418	88.2056	86.5831	85.8095	-0.0360657	0.140607	0.229069
APC/C	g916	24.4189	27.0875	25.4276	30.6181	29.5043	29.7674	-0.224528	0.00700248	0.0308525	41.9379	46.7962	45.7929	38.6194	40.5167	34.1587	0.247809	0.0418441	0.0896183
Met30	g938	2.07824	1.02337	1.79985	1.60588	1.04708	1.79053	0.141427	0.71319	0.793022	2.98194	0.950377	2.84239	1.4706	1.83767	0.889903	0.690007	0.293539	0.405886
Cdc28	g9595	5.05945	5.68104	5.81789	4.52054	5.84399	4.89366	0.117956	0.3975	0.522685	7.10025	9.95534	10.8054	7.48888	7.23086	6.17057	0.415361	0.122817	0.206586
Orc3	g9868	5.50733	6.15038	6.0434	4.9617	4.57881	5.81143	0.205383	0.132238	0.239697	8.51897	8.34103	7.70534	5.87624	4.9019	6.91675	0.473223	0.0222835	0.0556541
Mcm4	g9869	17.5527	17.5637	22.6861	17.7154	20.8881	18.3714	0.020806	0.895067	0.92836	11.3142	10.0477	10.2491	18.0838	13.0585	17.6169	-0.625201	0.0257375	0.0619286
Irr1	g9972	35.467	38.4107	42.6685	31.3562	34.2928	34.2375	0.222535	0.0735661	0.156543	18.8738	23.3315	19.129	40.2599	36.9781	40.0499	-0.935253	0.000482023	0.00465231
