# Supplementary material for: Comparative Transcriptomics of Flammulina filiformis Suggests a High CO2 Concentration Inhibits Early Pileus Expansion by Decreasing Cell Division Control Pathways
Source: Int J Mol Sci. 2019 Nov 25;20(23):5923. doi: 10.3390/ijms20235923 (PMC6929049; doi:10.3390/ijms20235923)
Supplement: Supplementary file 1 [file ijms-20-05923-s001.zip › Supplementary_tables/Table S12.xlsx]

## Sheet: Sheet1
enzyme(gene ID)	HC_12 h_1	HC_12 h_2	HC_12 h_3	LC_12 h_1	LC_12 h_2	LC_12 h_3	HC_36 h_1	HC_36 h_2	HC_36 h_3	LC_36 h_1	LC_36 h_2	LC_36 h_3	12h_log2_FC	12h_Pvalue	12h_fdr	36h_log2_FC	36h_Pvalue	36h_fdr
DUB(g3897)	15.512	15.7002	20.512	68.2332	60.5126	68.5337	6.23652	5.71545	4.92776	36.6603	29.905	40.1966	-1.93127	9.65e-05	0.00375744	-2.66082	0.000596739	0.00522366
DUB(g6693)	103.257	111.4	136.369	216.338	207.196	219.018	64.9474	68.2677	69.7885	159.619	140.877	164.854	-0.872231	0.000781671	0.00903682	-1.1968	0.000296189	0.00363306
DUB(g7135)	60.841	61.1158	64.8457	34.4813	38.4751	37.1248	158.22	139.184	159.529	39.7476	38.4607	43.6487	0.762929	0.000126022	0.00409331	1.90677	7.84e-05	0.00190025
DUB(g9056)	26.0771	21.4351	29.6959	136.517	135.376	119.508	19.6097	20.6248	20.6686	99.5654	90.1698	102.054	-2.34178	6.27e-05	0.00324611	-2.26029	2.94e-05	0.00125132
E2(g1272)	122.087	114.278	151.605	298.949	311.265	288.68	89.7273	95.1486	94.8092	170.95	150.986	178.285	-1.2122	0.000202501	0.00488029	-0.838754	0.000915484	0.00661176
E2(g13429)	20.3134	5.81171	17.2362	7.33374	22.4253	21.0333	8.12527	7.62235	7.67753	27.6926	26.4789	23.3387	-0.228192	0.723738	0.802693	-1.7262	0.00016007	0.00267503
E2(g6747)	83.9223	87.0125	84.3439	203.846	194.646	170.268	53.8453	57.3813	52.799	297.129	336.244	301.829	-1.15574	0.000485926	0.00706403	-2.51133	3.21e-05	0.00129594
E3activity(g10400)	17.8035	20.7348	24.3759	8.27975	9.86544	10.0804	22.017	22.1899	22.9188	12.6975	12.8538	10.0146	1.15629	0.0043177	0.0228161	0.916314	0.000397165	0.00418497
E3activity(g11543)	21.8788	20.121	22.6198	21.8644	23.0978	21.3233	44.4697	49.7518	56.2499	24.7135	23.9974	24.7709	-0.0367198	0.573943	0.682028	1.034	0.0016797	0.0095035
E3activity(g11672)	14.1956	13.4981	12.5214	31.2678	32.8972	36.2364	26.0257	23.4973	22.3186	22.7557	25.841	25.6927	-1.31991	0.00020082	0.00488029	-0.0483362	0.611914	0.692052
E3activity(g1498)	75.305	79.1243	71.4313	35.6676	36.181	39.5374	79.4879	90.5481	87.0949	36.9674	34.9905	37.3703	1.01985	0.000112755	0.0039834	1.23382	0.000124214	0.00239958
E3activity(g5334)	14.4486	17.4904	24.8859	17.0363	24.1791	24.6242	3.47383	3.46181	2.11469	15.3008	10.141	16.6047	-0.21242	0.489798	0.609329	-2.21557	0.00556819	0.0207273
E3activity(g5737)	29.068	28.5979	24.0793	14.4998	14.1186	14.2654	43.7947	40.8259	43.5895	16.3488	16.3316	16.7129	0.930652	0.00124775	0.0112809	1.37607	1.08e-05	0.000877138
E3activity(g590)	1.20783	1.09744	1.98003	6.96606	7.05213	5.21923	0.47561	0.580757	0.526127	3.67695	2.87262	3.59845	-2.16566	0.00163376	0.0129957	-2.67862	0.000378159	0.0040765
E3activity(g6052)	46.221	68.3268	43.0719	24.9354	22.1823	22.1749	71.004	48.1306	66.7846	21.0746	18.329	17.6132	1.18564	0.0211861	0.0634808	1.70516	0.00377447	0.0159487
E3activity(g7548)	46.4419	45.8197	41.4717	74.051	63.1439	58.4115	24.7144	32.8565	31.9112	84.8146	93.5193	79.5109	-0.548586	0.013478	0.0475017	-1.5268	0.000312372	0.00373723
E3activity(g8132)	53.3245	44.9329	39.4989	23.0227	22.8841	21.2844	95.2203	86.8459	93.3972	26.6437	32.9826	26.4891	1.03574	0.00441231	0.0231205	1.67748	4.53e-05	0.00149283
E3activity(g9251)	57.2926	54.0451	68.8923	11.7753	8.53029	16.018	3.09256	4.03533	1.34465	0.946585	1.41705	1.30975	2.31077	0.000660136	0.0082695	1.20502	0.116492	0.198949
E3activity(g9912)	15.9682	17.2463	22.1764	34.2353	38.1209	38.6812	8.51892	7.48103	8.38598	28.5505	22.0391	30.0842	-1.00328	0.00140011	0.0120766	-1.72593	0.00165519	0.0094112
E3adaptor(g10157)	13.0131	15.3588	9.79569	10.546	6.22453	6.05188	28.4146	27.0939	18.8434	7.06364	7.70531	9.48719	0.741821	0.0790191	0.164745	1.6159	0.00561867	0.0208783
E3adaptor(g10562)	7.29284	7.56009	7.26598	4.9797	4.92799	4.48456	15.0353	11.5658	12.5785	6.74008	4.6596	7.49061	0.619882	0.000148057	0.00424576	1.05234	0.00712099	0.0244342
E3adaptor(g12769)	2.981	1.97591	1.2523	1.60926	1.30626	2.10503	5.15793	5.56015	3.93568	1.64345	2.25642	2.03162	0.306398	0.513052	0.629608	1.30437	0.00502877	0.01937
E3adaptor(g13029)	0.236204	0.068542	0.074608	0.968617	0.599414	0.701109	0.628775	0.798061	0.598987	0.046597	0.03106	0.054444	-2.57107	0.0068864	0.0305479	3.90853	0.000536519	0.00493691
E3adaptor(g2063)	206.322	181.865	154.235	87.7456	84.335	79.1845	132.814	118.311	107.416	88.4902	101.981	98.0138	1.11019	0.00312522	0.0186534	0.313637	0.049401	0.101883
E3adaptor(g2359)	15.0563	16.7064	21.7859	22.9308	25.7719	27.5469	10.7526	11.6369	10.4194	22.366	19.8263	24.3495	-0.509856	0.0357599	0.0928413	-1.02011	0.00116282	0.00758836
E3adaptor(g3482)	13.7192	11.9488	13.4848	5.36465	5.81166	4.98359	14.9088	7.70224	13.4546	7.62955	7.07934	9.322	1.27654	0.000222965	0.00507053	0.585672	0.156269	0.247842
E3adaptor(g3657)	30.1291	29.9589	40.9747	79.7784	81.4249	82.1178	15.1187	14.286	13.064	45.8592	39.1899	47.9913	-1.26758	0.000215777	0.00497748	-1.64732	0.000373309	0.0040484
E3adaptor(g4625)	8.27671	9.04273	13.0456	10.7387	12.4349	12.5008	3.5592	3.22356	3.35143	10.0239	7.02163	9.29982	-0.232458	0.327265	0.46833	-1.37806	0.00403003	0.0166772
E3adaptor(g495)	10.6679	15.8095	12.7576	5.21963	6.64882	7.83156	10.1728	7.9875	9.30723	5.68101	2.93736	4.15698	0.993839	0.0176576	0.0562769	1.10418	0.00854029	0.0277516
E3adaptor(g4981)	0	0.234425	0.409301	0.119968	1.37172	1.03521	0	0	0	0.580453	0.626256	0.676423	-1.96786	0.184866	0.307077	-9.29625	2.25e-05	0.00109943
E3adaptor(g5940)	47.146	32.1085	38.2082	17.6738	19.7622	13.3581	25.4604	27.2932	17.8768	15.7352	28.8197	12.4098	1.20942	0.0095026	0.037794	0.310208	0.474622	0.569186
E3adaptor(g6630)	42.4821	36.2931	33.1606	22.1191	24.8724	25.3311	57.5436	54.5591	50.7852	27.3516	27.4028	25.6311	0.630131	0.0105987	0.0405875	1.01884	0.000175278	0.00279251
E3adaptor(g6716)	82.024	69.5683	76.1549	193.762	182.61	150.174	89.3765	85.4314	91.1635	193.923	182.764	195.063	-1.20911	0.00182907	0.0137574	-1.1041	1.83e-05	0.00103807
E3adaptor(g7084)	2972.05	4487.26	4065.49	462.58	730.091	973.798	1729.87	1902.93	2805.79	596.017	1169.06	734.436	2.41132	0.00278215	0.0173639	1.3651	0.0249876	0.0606637
E3adaptor(g8491)	29.976	29.8812	31.3572	8.51543	10.1918	10.1414	26.6002	24.167	9.17463	11.0927	25.3697	36.54	1.66066	8.97e-06	0.00158215	-0.284366	0.659405	0.733356
E3adaptor(g8565)	1.22586	1.49285	0.923677	2.49418	2.31002	2.50916	2.43139	2.18467	3.0762	1.50573	1.76385	1.91398	-1.00506	0.00226972	0.0154794	0.569191	0.0454336	0.0951921
E3adaptor(g919)	70.8442	76.6113	61.8875	109.509	139.044	100.731	41.2228	48.1576	56.0448	153.141	154.199	144.531	-0.738526	0.0195094	0.0600545	-1.63561	4.16e-05	0.0014192
