# Supplementary material for: Comparative Transcriptomics of Flammulina filiformis Suggests a High CO2 Concentration Inhibits Early Pileus Expansion by Decreasing Cell Division Control Pathways
Source: Int J Mol Sci. 2019 Nov 25;20(23):5923. doi: 10.3390/ijms20235923 (PMC6929049; doi:10.3390/ijms20235923)
Supplement: Supplementary file 1 [file ijms-20-05923-s001.zip › Supplementary_tables/Table S13.xlsx]

## Sheet: Sheet1
	Enzyme (gene ID)	Forward primer sequence (5′-3′)	Reverse primer sequence (5′-3′)
genes of proteasome pathway	β5 (g454)	CGCCTCAAAGGAGACTTATT	CGTAGTTGCCCAGATATTCC
	Rpt3 (g857)	GGTTGCTATGGGTCGTAATG	GCACATCTCCAGACAGAAAC
	Rpn10 (g1034)	CAGTCTCGATCCTGAACTTG	TAGGTACATCTCCGCTATCC
	Rpt1 (g1192)	AAGGACGAGCACACATTC	CCTTCTCGACAGCATCTAAG
	POMP (g2159)	CACGGAAATCCAGTCTCAAG	TCCCGACCCATCAGAATATC
	Rpn2 (g2389)	AGACGACGTGGAGATGAA	TCACCAGGGAAGGAGATAAA
	Rpn5 (g2921)	CAAGAAGACCCACGGTTTAG	TGGAGATCGGACAAGAGTT
	α5 (g3323)	CTGATCCATCTGGAACATCTG	AGCCCGTAGTTGGTGTAA
	β4 (g5552)	CGCAACAACTACGCTCTAC	ACAAAGTACGCGCCATATC
	Rpn11 (g6693)	GAACTTGCACAAGCGAAAC	TCTCAACCGCTTCCTCTAA
	α7 (g7006)	AGATCGACTGGGACTGTATG	GTTTCTCCAGTTCGGTCTTG
	Rpn12 (g7007)	ACCGGCAGAGGAATACAA	ATAACGCCACCAGTGAGA
	Rpt2 (g7866)	CAAGATCGAGTTCCCGTTAC	CTTGTTCACCCGCATTCT
	Rpn9 (g8328)	CGACTACTACAAGGCGAAAG	GGGTACCATTCAACGAATCA
	Rpn8 (g8584)	CTTACCTCACGCAACTATCC	CCCAATGCTCGCCTTATT
	Rpn7 (g8598)	TGGCTTGACCATGAACTG	GACGCTGAGTGCGATAAA
	Rpn13 (g11028)	GGTCACACCAGACCAAATAC	AGATGGAGGTGTTGGAAGA
	Rpt5 (g11200)	CGGACGATGTTGGAGTTATT	CCGATGAAAGGGTCATCTTC
	β7 (g11562)	CTATTGGGCACGACATACTC	CCTTTGCGATCTGGTACTT
	Rpn3 (g12571)	TCCAGACGACGCTTTCTA	GCCTTGCCCACAATGTAT
	β3 (g14311)	TACGGACGTTACGACTCTAC	GCCGCAATGAAAGGTTTG
	β6 (g14372)	CCGGTTCTTCCCATTCTATG	GTGCTGCAACCTGATTCT
	α3 (g14533)	GTGACCCTAGTGGGAACTAT	AGTCAACACCGCAAACTC
genes of cell cycle-yeast pathway	Pom1 (g1215)	CTGACACCACGCAAGAAA	GAGTCCGGTTCGAATGATATG
	Orc5 (g1327)	AAACCCATCTCGGCATTAC	CCTCATGGGAGGTGTTAGA
	Cdc45 (g1456)	ATGAAGAGGGCGAAGAGA	CTTCGCATGGGTCGTATATC
	Mad2 (g2452)	GGAACGATGGGTGTTTGAT	CATTCTCCAGCCGGAATTT
	Cdc20 (g3657)	CAGCGCAGATTAGCACTATAC	GTCTCCTCCACCTGTAAGAA
	Orc1 (g3768)	CTTGCCTGACGATCCTTATC	CTCTCGAATAACGGCATGAA
	Swe1 (g4199)	GCAGTGACGAAGAGACATAC	TGCCCTAAGCTCCCTAAT
	Mcm7 (g4581)	CCTGCTAAACGCATGAAGA	TGCTCAGGACGAACAAATC
	Cdc6 (g4646)	CGACACTTCACAGCTTCTAC	CGCCCTCACATAGCTTTAC
	Mrc1 (g6511)	CCAAGCCCAAAGAGAAGAAG	CCTCGTCCATCCGTGTATTA
	Orc4 (g6956)	TCGGATCCTCACTTCGATAA	CAAAGGTGACCAGTGGATAG
	Bub1 (g8203)	GAACCTCAGCCAGTATCAAG	CTGGGCATCTGAAGGTAATAG
	Clb1/2 (g10387)	CGTTCTCATTGACCACCTAC	TCCTCCATCTTCAGTCTCTC
	Clb1/2 (g10467)	GAGATCGGCTGTATGGAATG	CGGTTTGAGGACGTAGTTAAG
	Mih1 (g11097)	CAGTCGTGGAATCACTTCTC	GACGTAGACCTCCGGATAAT
	Ycs4 (g13409)	GAAACTCGTGGATGGTCTTC	CTCTGCTCAAGCGCATTAT
	Esp1 (g13427)	TGCCTTACTACAGTCCCTAC	CAACAGTCCCTGCGATATTC
	Dbf4 (g4438)	TGCCGAGGAAGAGGATTAT	GACGACCTCTTGATTCATCTG
reference genes	actin	GTCCATCGTTGGTCGTCCTC	GATACCGTGCTCAATGGGGT
	gpd	CCTCTGCTCACTTGAAGGGT	GCGTTGGAGATGACTTTGAA
	ras	TCAATGCGACGAGTAAAGAGAGG	CATAGGTCCCACATCTACATTTCG
