# Supplementary material for: Comparative Transcriptomics of Flammulina filiformis Suggests a High CO2 Concentration Inhibits Early Pileus Expansion by Decreasing Cell Division Control Pathways
Source: Int J Mol Sci. 2019 Nov 25;20(23):5923. doi: 10.3390/ijms20235923 (PMC6929049; doi:10.3390/ijms20235923)
Supplement: Supplementary file 1 [file ijms-20-05923-s001.zip › Supplementary_tables/Table S2.xlsx]

## Sheet: Sheet1
ID	HC_12 h_1	HC_12 h_2	HC_12 h_3	LC_12 h_1	LC_12 h_2	LC_12 h_3	HC_36 h_1	HC_36 h_2	HC_36 h_3	LC_36 h_1	LC_36 h_2	LC_36 h_3
g10	0.365766	0.574727	1.30155	0.496251	0	0.696424	1.17097	1.93284	1.04894	0.48905	0.974755	0.801504
g100	9.95774	15.4051	10.7852	8.31702	14.6198	13.9998	19.2427	25.9445	25.1714	21.0474	18.1182	22.1221
g10001	21.4089	19.7967	24.3244	19.0627	17.7722	19.9116	13.5316	15.83	14.8582	15.9682	12.16	14.0799
g10002	268.667	266.686	259.632	167.807	165.173	158.902	324.641	315.988	299.493	169.242	209.952	208.9
g10003	14.8602	16.0441	19.9877	32.1469	34.2402	34.0992	18.0943	17.4867	17.5695	22.3554	19.313	22.3576
g10004	65.6858	64.1444	57.7581	51.0206	45.2483	47.9129	90.6162	91.0097	77.8029	51.4375	55.1678	48.8914
g10007	9.93361	9.88564	5.88137	2.86805	2.69575	5.91033	14.5156	20.6115	16.337	4.03034	5.01576	3.40895
g1001	112.995	94.5832	95.655	116.782	134.854	149.633	181.141	185.409	216.555	187.479	175.823	195.881
g10012	34.2887	23.122	41.0756	21.9259	17.3866	19.8529	42.7511	42.8836	41.7244	25.1067	29.2237	30.1147
g10014	1.68708	1.16429	1.39262	0.922317	1.41234	0	2.69079	1.71029	2.22328	1.63149	0	0
g10015	0.788171	1.17642	1.33136	0.64708	0.876864	1.03346	1.67145	2.30809	1.92149	0.777361	0.956042	0.933678
g10016	1.39023	1.77237	1.89752	1.31435	1.64543	1.68651	2.46841	1.53093	1.64373	2.61508	2.01912	2.79136
g10019	31.9712	34.4312	33.1945	34.5197	35.7367	36.7644	45.4493	39.3917	36.1014	40.7999	43.0312	40.37
g1002	87.9302	85.1617	89.4315	68.1152	70.3888	70.8412	63.4212	60.1502	58.3634	57.601	47.334	61.0578
g10020	2.99993	2.93623	4.13908	3.34366	3.16686	3.11471	4.08709	3.64679	4.19593	3.45384	2.21366	3.54813
g10021	68.5204	52.5427	45.1427	12.3468	11.7274	11.4788	82.5527	75.1554	77.4101	28.52	20.0398	24.3743
g10023	9.66093	49.4368	9.16366	27.7123	9.38981	8.06015	14.3474	16.3919	12.9826	9.64631	56.0072	59.2737
g10024	23.2924	15.4227	23.7334	267.425	265.36	288.338	46.6844	46.5865	55.132	81.8126	80.8377	76.5104
g10025	22.0621	16.3246	11.9198	15.2145	14.7016	14.0438	27.7004	34.4578	33.8405	20.0063	21.8494	22.6609
g10026	0.121113	0.034373	0.044225	0.198871	0.317825	0.103207	0.044586	0.307018	0.063063	0.434131	0.068569	0.239565
g10027	11.8341	12.2158	13.5937	8.6816	9.47344	9.22391	15.2764	15.2039	16.47	10.1301	9.05591	9.82636
g10028	39.0334	83.7425	25.4023	29.5277	32.1119	35.6484	23.4687	88.3327	85.7004	41.2129	45.1197	43.2072
g10030	23.2687	36.204	63.1165	9.00702	11.6484	11.1064	36.1644	34.9194	32.1815	10.9464	8.20474	10.6203
g10033	0.410871	0.192897	0.533237	0.223677	0.203052	0.185581	0.6667	0.549762	0.37348	0.357279	0.180561	0.213241
g10034	14.9991	17.6616	21.1176	12.2725	14.6807	16.5526	23.2771	19.7369	21.0619	14.5486	10.4061	16.6033
g10035	0.382823	0.542445	0.940053	0.487805	0.755019	0.865317	0.224368	0.288543	0.116321	0.711426	0.414501	0.56741
g10037	11.5451	11.9043	9.21262	4.70567	4.67721	4.78632	17.5311	16.6567	14.9731	5.62657	5.16652	5.30169
g10038	7.35211	7.54492	4.6277	2.17985	2.64925	2.9868	12.7365	10.1801	9.34192	3.18564	3.86743	3.73159
g1004	541.259	511.63	513.272	453.914	456.792	440.917	652.544	663.019	712.404	559.275	556.836	663.611
g10040	119.837	114.807	105.956	84.3124	96.5649	82.208	123.888	127.67	130.203	124.571	132.213	117.342
g10041	174.977	170.292	167.384	161.35	149.937	178.365	134.412	126.803	121.348	121.475	134.538	126.368
g10042	7.52669	6.91445	8.33414	10.2879	9.89373	8.55776	8.76216	8.43337	8.37396	8.96654	8.18462	10.2857
g10043	1.14282	0.638009	0.860292	0.511734	0.442841	0.445051	1.00734	1.01649	0.823586	0.289956	0.588852	0.643767
g10044	0.216647	0.237834	0.384899	0.435727	0.20882	0.46999	0.076916	0.1141	0.270647	0.556156	0.129457	0.309825
g10045	18.8645	15.631	19.8297	37.5511	42.6952	34.209	11.8449	11.9327	10.701	35.4683	27.7128	36.8612
g10046	380.131	388.04	345.798	1778.85	1849.3	1844.93	1276.44	1221.76	1306.14	1773.72	1824.07	1654.16
g10047	10.3784	10.5515	10.1154	32.6685	33.3406	32.0326	18.3668	17.8127	18.2126	37.6081	39.4962	37.3699
g10048	2.43492	2.45225	2.32383	2.28448	2.34255	2.08302	4.4456	4.43329	4.78694	2.78162	3.04174	3.4939
g1005	187.518	177.387	175.284	167.636	154.17	161.552	179.674	188.645	195.497	240.566	254.438	227.531
g10050	29.8678	30.5355	32.9011	25.1439	26.524	25.8754	29.0132	31.3063	30.454	35.4906	35.5708	35.4143
g10052	54.6645	57.3401	62.2327	96.8139	103.45	90.296	40.8991	40.93	40.5698	70.9016	66.0318	71.6338
g10053	0	0.370725	0.214692	1.00688	0.411296	0.812709	0.317632	0.737277	0.290163	0.599406	0.373737	0.498559
g10054	34.1688	32.3373	38.5049	35.971	37.8942	36.4228	44.4313	44.9264	45.2801	43.7481	40.4087	45.0325
g10055	1.17338	1.37691	1.37373	2.90117	2.11735	3.40069	0.346553	0.656502	0.505998	4.91376	3.38266	5.20484
g10056	8.39176	9.95568	10.4011	11.0395	11.7215	12.1546	11.9289	10.1973	11.8979	11.479	10.3885	11.317
g10057	27.5095	23.7988	24.1587	38.7232	37.6803	42.4439	26.1924	25.879	26.1564	65.4591	70.351	68.684
g10058	0.989767	1.46988	1.26653	0.925752	1.54433	1.60643	1.40414	1.47749	1.03626	1.49699	1.12748	1.79246
g10059	0.319533	0.279156	0.748529	0.806635	0.722181	0.753781	0.395163	0.298824	0.473384	0.661568	0.590361	0.846563
g1006	143.145	142.918	165.591	98.3184	109.812	117.244	74.5627	73.0814	64.0921	65.5971	44.3074	72.404
g10060	0.257172	0	1.09499	0	0	0.241142	0.182455	0.386142	0.254575	0.539467	0.139798	0.068288
g10061	7.12784	7.14473	6.58053	5.53083	6.38597	6.17852	12.303	11.3239	12.1392	8.3367	8.23587	8.29698
g10062	27.4427	25.1014	25.9475	28.1055	28.4878	27.1316	19.8059	19.5683	20.9968	24.049	25.6465	25
g10063	13.57	13.8864	15.4689	12.5051	14.158	14.8132	20.3644	19.1255	18.4397	19.7522	18.6162	17.9482
g10064	0.997388	0.401324	0.730985	0.711447	1.13844	0.59449	0.941843	1.41787	1.34102	1.16895	2.00664	1.21803
g10065	2.20198	1.85135	1.59085	1.66186	1.40918	1.71287	1.81095	2.72941	2.50447	2.77257	3.28176	2.73544
g10066	5.38613	4.72569	5.15716	4.33237	6.22949	5.67161	8.5506	9.31156	9.8789	9.59898	7.11737	10.4963
g10067	0.949806	1.04323	1.37778	2.02306	1.69499	1.72542	0.804507	0.899191	1.32854	1.0577	0.868398	1.52343
g10068	4.447	4.08716	4.95949	5.80963	6.81294	7.17857	4.17623	3.46985	4.55199	6.09058	8.12844	6.19049
g10069	10.9545	11.105	11.6636	17.1597	15.3735	13.6746	7.13466	7.68972	8.15949	13.6406	10.9598	11.9224
g1007	39.5305	38.7502	38.2175	36.7582	38.1952	37.2668	31.7202	33.4882	31.8903	48.8358	45.8723	47.9054
g10070	1.03527	1.02099	1.44769	1.73341	1.8352	1.99351	1.5198	1.39453	1.37192	1.40494	1.2815	1.25957
g10071	3.97868	3.00705	3.14546	2.48126	2.02111	3.20385	3.7127	4.28396	3.43304	3.0613	2.91338	3.13475
g10073	1744.2	1848.8	2045.96	2151.56	2095.8	2231.11	1049.61	827.925	874.374	1057.54	733.324	1149.31
g10075	326.057	298.222	334.358	467.833	472.122	559.631	187.092	207.563	176.192	450.538	509.213	439.035
g10077	56.6267	60.2945	58.0663	71.5132	70.336	68.4351	55.7052	67.3883	63.5181	97.3583	110.703	86.9043
g10078	323.582	256.204	196.681	520.951	426.153	384.577	64.9074	64.7788	52.0831	424.365	407.719	346.704
g10079	5.85418	4.54444	7.32475	5.48012	6.29267	10.8044	18.966	1.5882	2.85255	18.4641	12.0399	17.6015
g10080	171.222	158.209	153.229	112.554	122.082	117.631	147.9	136.655	150.997	127.75	107.406	129.501
g10082	201.745	333.79	280.263	178.941	310.806	245.986	112.492	116.272	105.497	152.677	181.492	190.729
g10083	0.418929	0.728253	0.572863	2.02488	1.33905	0.744283	0.684888	0.881407	0.607239	0.987066	1.88285	1.31438
g10084	218.483	210.568	195.295	249.129	255.208	267.445	221.294	215.751	211.841	333.907	369.698	308.805
g10085	5.51899	5.95373	5.93914	6.54577	6.3232	7.05441	13.2843	15.7028	15.4486	9.34192	9.22944	8.69675
g10086	8.77925	8.51324	7.42346	6.0111	6.56349	5.76096	9.65239	10.1515	9.92898	7.80915	8.06536	8.47634
g10087	2.29935	2.20208	1.50336	2.18543	2.75145	3.11564	3.44739	4.06685	3.21426	2.98265	2.22735	4.26439
g10088	161.673	153.995	141.227	106.059	108.99	83.7023	76.3896	77.1833	78.7275	85.7167	89.9771	77.6711
g10089	0.476966	0.84921	0.909317	0.399979	0.818373	1.10843	1.60946	2.66628	0.828922	0.457718	0	0.615669
g1009	67.438	61.1438	66.4999	58.4413	61.1082	58.5663	56.9601	49.4006	50.9969	43.768	42.0896	47.4921
g10091	65.928	59.659	55.8598	24.7196	28.5213	26.563	113.307	107.274	114.515	51.4385	53.4037	50.5915
g10092	3.843	3.65436	4.6316	1.87597	2.33585	2.02636	2.5503	2.54913	1.91089	2.27953	2.52123	2.77532
g10093	124.564	126.025	125.762	128.753	141.085	141.498	72.1308	70.9687	69.1061	127.498	120.364	118.708
g10094	0	0	0	0.160168	0	0.085455	0	0.095915	0	0.084462	0	0.160707
g10095	29.9976	25.9996	27.7096	27.8657	29.3656	30.3549	44.728	40.7799	39.0516	39.1132	39.2741	44.8732
g10097	0.109974	0.293431	0.138735	0.537277	0.467808	0.443933	0.111155	0.286029	0.403101	0.419543	0.231663	0.426272
g10098	0.756286	0.341759	0.407434	0.984004	1.17836	0.630699	0.684688	0.177074	0.816623	0.583443	0.909723	0.738514
g10099	243.297	139.581	247.943	149.313	218.697	122.551	106.337	84.1848	181.628	119.883	117.423	104.344
g101	35.4141	33.3527	31.3395	26.8986	26.267	26.5965	37.2497	39.0915	38.7703	26.7163	25.528	28.7812
g1010	25.7509	26.2114	25.4478	34.3018	30.2464	31.7505	39.0921	37.0291	37.5458	30.9603	26.3672	31.1246
g10102	12.6734	3.97316	10.5881	2.78322	2.64536	7.44604	15.0186	18.2935	18.3444	10.3462	12.9173	11.2968
g10103	73.9697	85.1733	82.3143	48.3764	50.36	61.7534	102.081	129.079	119.081	114.649	134.229	131.872
g10104	50.4807	55.2995	52.3573	67.8325	68.6665	74.4982	68.2996	69.0953	68.7006	82.756	92.0495	78.8196
g10106	29.7131	26.2432	28.6525	38.2665	42.3588	38.4643	31.3505	36.1387	37.5576	57.5416	58.1329	59.2582
g10107	574.914	591.746	561.865	1405.79	1379.72	1382.06	297.511	348.709	339.637	1738.45	1991.21	1792.96
g10108	6.56999	6.46216	7.16111	8.99388	6.69021	9.48331	9.4117	8.04355	7.97316	7.75563	7.6879	8.28881
g1011	2.17002	2.66391	2.20998	1.12506	1.2718	1.10591	5.44089	5.3147	6.26301	2.78269	3.5365	3.13056
g10112	20.6891	26.2715	24.5904	24.4731	24.2303	27.5787	23.436	20.8539	20.6299	17.6818	16.7919	18.5019
g10113	0.711116	0.92467	0.812843	1.10854	1.19422	1.06874	1.62707	1.66599	1.74658	1.3792	0.992767	1.0274
g10114	59.761	58.3473	57.2851	33.8771	32.3276	33.3004	95.272	94.477	99.184	54.5618	63.0579	63.3314
g10115	123.487	136.27	138.497	146.2	147.847	147.554	114.78	110.392	106.33	140.23	140.853	154.462
g10117	9.09392	8.28504	10.9858	7.04964	7.51062	8.8177	9.58165	6.49684	8.34069	9.40512	8.09808	8.34477
g10118	2.3124	2.1574	1.96926	1.94497	1.64672	1.56922	3.21142	3.01209	3.74442	1.61681	1.56095	1.4437
g10119	0	0	0	0.750316	0.818301	0.341818	1.12825	1.16256	0.960598	0.798931	0.531982	0.215355
g10120	14.6685	10.0117	6.97352	7.25006	7.04946	7.41975	17.3571	18.8438	22.9135	23.206	29.609	23.7858
g10121	148.923	150.871	131.229	135.457	126.437	126.595	94.1213	89.9935	98.5716	188.227	209.247	184.635
g10122	0	0	0	0.727248	0.244795	0.510161	0.278819	0.452217	0	1.02852	0.357051	1.29893
g10123	548.276	534.455	558.837	564.541	503.163	527.317	319.463	301.393	268.514	371.503	358.585	403.968
g10124	27.2284	33.2731	39.1491	41.5316	43.0521	42.5431	19.9075	21.0515	16.2331	53.4338	44.3849	47.4761
g10126	0.6281	0.460227	0.376244	0.666983	0.773688	0.699869	0.489705	0.929895	0.794582	0.494903	0.531814	0.701275
g10127	4.14608	3.67471	3.42572	3.70512	3.59244	2.45087	3.438	3.52763	3.54018	4.40981	5.17269	4.76822
g10128	160.631	153.583	169.809	92.0563	86.3268	89.3966	105.229	108.659	117.862	91.4046	85.2168	85.3828
g10129	0.358061	0.710465	0.772515	0.629245	1.199	0.566786	0.539609	0.996956	0.68468	1.28278	0.820836	1.24719
g1013	24.3415	20.0141	18.9202	15.6093	19.2695	20.4353	19.6887	18.0856	20.6095	14.575	15.7487	17.7132
g10130	0.147978	0.112968	0.099549	0.065764	0.113587	0.027019	0.021295	0.137417	0.252208	0.232812	0.112692	0.116339
g10131	0	0	0	0	0	0	0.090676	0.089745	0.259772	0	0	0
g10132	0.380193	0.165043	0.108513	0.234801	0.20768	0.214039	0.562397	0.427986	0.679138	0	0.248171	0.335998
g10133	62.2002	51.1123	47.6935	44.2269	47.0482	46.504	80.0632	69.0148	60.9076	59.5717	61.541	60.5997
g10134	0.40189	0.225413	0.207679	0	0.128008	0	0.707767	0.832427	0.623404	0	0	0
g10135	22.5199	23.1176	22.3765	35.6833	42.8367	42.1176	25.9063	25.0487	24.1244	40.5965	45.458	39.4319
g10136	21.2083	22.6602	19.0626	14.5672	16.0211	18.5813	31.262	33.3572	36.7908	27.0742	29.5678	28.0077
g10137	57.1867	51.5584	46.9924	42.6458	41.3254	41.0668	75.4038	75.9851	83.2185	68.3766	73.303	70.7949
g1014	2.77225	3.33632	3.53309	3.3689	4.29526	3.45161	4.86898	4.63944	4.97621	6.45607	5.56049	5.95381
g10140	0.100024	0.25983	0	0.257793	0.232282	0.244703	0.270823	0.228031	0.47134	0	0.289549	0.448945
g10143	0.502002	0.396789	0.654021	0.567525	0.878284	1.00318	1.37908	1.51495	2.10211	0.591292	0.78921	0.786622
g10144	0.213867	0.049709	0.022563	0.062019	0	0.155318	0.135143	0.100238	0.138183	0	0.154026	0.073076
g10146	19.9951	20.1018	22.6019	14.3289	15.1426	12.4101	13.7553	16.1608	14.6878	14.6643	14.9488	16.7349
g10147	23.5388	22.0859	22.6915	24.9264	26.6463	26.4944	28.2537	27.6814	28.8636	28.203	26.6103	27.6056
g10148	261.61	285.932	297.706	436.504	391.028	430.489	200.485	215.37	203.151	266.945	271.608	302.748
g10149	439.72	472.933	452.391	1108.08	1061.04	1130.34	239.95	262.073	267.468	1130.62	1281.54	1174.91
g1015	0.052656	0.749349	1.17913	0.78214	0.95647	0.616477	1.99255	2.11751	0.692618	1.40766	0.757135	2.10625
g10150	17.2957	20.2069	21.2462	13.6238	16.7543	12.6851	18.4215	20.3431	18.7662	15.9326	14.6866	17.7914
g10153	15.8952	19.0631	19.3132	23.3775	20.0873	25.8989	22.2894	29.8765	30.0302	17.7499	23.3763	20.2704
g10154	4.92634	5.07705	4.25912	1.23662	1.57197	0.90399	13.8472	13.0533	13.1215	4.38372	3.86236	4.81494
g10155	1.47079	1.91229	3.16805	1.36246	1.89653	2.09524	2.05292	2.26433	1.97226	2.33754	2.00047	3.08849
g10157	13.0131	15.3588	9.79569	10.546	6.22453	6.05188	28.4146	27.0939	18.8434	7.06364	7.70531	9.48719
g10158	0.358879	0.43374	0.337656	0.428806	0.35862	0.304981	0.19864	0.559762	0.673037	0.519572	0.50973	0.521157
g10159	3.11316	2.51753	3.38625	3.77947	4.52937	5.67769	2.06019	2.43325	2.37899	4.41763	3.73698	4.98338
g1016	85.815	78.9532	80.2185	71.7926	72.5713	67.6762	69.7489	68.8655	75.1245	68.8906	62.8209	67.5428
g10160	35.6059	34.6751	36.9399	50.9743	53.2786	53.9896	17.4254	16.4967	17.5925	38.4785	38.9441	40.5523
g10161	1.19913	1.24919	2.28281	3.46048	3.37961	4.47173	2.07805	1.55336	2.33789	3.43031	3.12284	3.90859
g10163	411.972	419.392	498.226	595.186	588.804	581.012	407.103	375.458	393.661	384.544	374.05	407.313
g10164	6.48457	6.08942	5.68856	6.25751	6.54284	5.50707	10.671	12.806	12.234	7.14361	7.15109	5.71849
g10165	1.84391	2.80901	2.99588	5.44514	2.73765	7.22073	1.77259	2.02709	1.4753	3.82748	2.78872	3.38384
g10169	88.8494	70.852	73.9419	127.254	113.759	118.925	116.452	135.128	121.662	164.011	179.439	167.183
g1017	113.67	115.362	117.293	80.7008	90.3868	90.2423	69.2098	66.6658	64.0975	54.2134	38.6795	60.3007
g10170	0.993768	1.07563	1.63254	2.41573	1.41472	1.73053	1.2031	0.958519	2.31094	1.83584	2.68207	2.5019
g10172	0.164767	0.315899	0	0	0.260296	0.42779	0.257664	0.438706	0.113191	0.084711	0.305019	0.290023
g10173	2.41647	2.55803	2.06921	8.1377	7.1582	6.5111	9.04761	9.3748	13.1968	14.2117	14.7416	10.6635
g10176	0.311361	0.193461	0.840076	2.3917	2.20952	1.29234	0.250621	0.370841	1.01866	0.622576	2.02204	1.3217
g10177	1.95729	3.22125	3.03691	1.54246	1.8137	1.5458	4.09783	4.44618	4.61259	3.64445	3.64284	3.50913
g10179	21.7579	18.6358	18.6155	42.8771	34.2785	35.8448	34.26	37.8562	36.7462	37.5393	38.6298	36.8497
g1018	27.9195	28.1291	29.6272	22.0664	24.6184	29.0438	39.2839	36.1952	37.8584	28.7623	27.5424	28.8743
g10180	0	0.090844	0	0.974863	0.360329	0.585136	0	0.328747	0.042704	0.720259	0.529444	0.520305
g10181	64.7161	64.2293	60.2711	38.0703	38.1636	41.1857	55.9744	52.3118	52.421	39.9761	34.4895	36.4568
g10182	6.56832	6.11376	7.67085	6.45979	6.99892	6.4625	6.33473	5.39595	7.44544	8.85784	8.47074	6.77764
g10183	0.097515	0.598596	0.394616	0.95541	0.580387	0.693644	0.272275	0.166943	0.482476	0.4032	0.856247	0.657916
g10184	49.5992	50.5196	51.2832	69.7653	73.3013	77.7526	59.5049	64.4744	63.1638	75.1649	78.7142	76.2666
g10185	43.2292	48.164	45.7599	33.6655	30.7537	37.0475	45.6662	46.0468	40.0008	34.176	31.7801	32.8221
g10186	1.90979	1.96479	2.12966	1.24312	1.82375	1.62517	0.709295	1.1452	1.00369	2.10071	1.36373	2.0448
g10188	81.5492	86.8012	78.9573	90.7365	57.0998	87.3202	84.7376	78.6639	74.2049	69.5019	63.5902	67.7451
g10190	61.4047	57.414	46.9259	33.0025	43.2079	39.5643	38.4723	37.2119	34.5735	41.5968	32.7431	44.1752
g10192	1714.47	1598.61	1224.75	39.6797	43.5947	36.0833	176.579	148.84	168.394	21.1082	26.0446	23.1788
g10194	0.211001	0.39525	0.706487	0.502231	0.752421	0.480489	0.877138	0.402744	0.7057	0.640684	0.691012	0.792246
g10197	74.9541	63.5439	63.9695	72.1878	68.1355	83.2504	73.3517	34.5241	71.7504	80.0525	71.7704	82.5706
g10198	38.6336	35.8219	33.1905	45.7369	45.905	43.3055	46.0453	49.8685	46.2786	49.5567	53.9362	55.4264
g10199	319.041	206.832	234.122	221.947	188.052	160.913	202.552	108.716	134.383	288.335	284.676	434.452
g102	42.7985	44.7363	51.6592	42.2148	42.0485	44.7616	45.8946	46.9381	41.3146	32.6611	31.28	34.7399
g10202	64.2726	64.2404	63.7104	53.7277	55.872	54.7107	77.952	70.9998	73.1906	62.6205	58.2903	64.6273
g10203	1.66495	1.62942	3.17928	1.65755	3.28488	2.62534	4.01415	4.14053	4.45695	2.72758	2.01426	1.91559
g10204	94.1253	96.5432	108.224	98.4665	114.12	115.032	143.076	141.373	134.549	128.613	123.83	130.135
g10205	16.6825	11.7225	11.7765	6.57546	8.49268	9.11801	27.9466	25.4145	29.3986	8.7691	9.79237	9.08864
g10207	65.4374	68.3751	60.1312	80.4161	82.0782	78.3843	80.6178	81.7025	91.5362	111.889	108.69	89.365
g10209	93.5359	94.8209	117.797	101.099	120.571	112.735	64.125	65.0099	43.1374	118.2	115.283	118.772
g10210	13.644	13.5883	15.6486	17.1609	16.6645	15.9934	21.5342	19.9421	20.2909	18.7577	17.3382	17.3457
g10211	5.64524	6.64479	5.20218	6.6791	6.07327	6.25153	8.27023	10.1341	9.41952	9.06531	9.33684	8.37093
g10212	0.64083	0.875167	0.707374	1.35639	1.75559	1.18396	0.784089	0.89736	0.825435	2.21847	2.38433	2.15211
g10214	6.03658	8.44665	7.77519	5.28591	3.87245	5.26227	6.92971	9.60718	6.37258	6.24766	7.41109	6.83159
g10215	60.7089	69.6274	78.7033	37.3624	42.5592	44.3707	41.5929	37.4321	35.0759	20.8524	15.1505	26.0905
g10217	55.4677	50.5641	51.4393	49.4431	51.8754	48.4657	39.6956	39.1013	35.0206	42.5044	38.2215	38.8364
g10218	20.6113	15.1765	15.7735	9.55898	8.88871	11.6495	13.4432	17.1152	14.4815	11.7097	11.4039	10.1053
g10220	10.3169	10.9555	9.17444	4.25348	4.99939	6.02885	19.8954	16.5568	18.1288	5.65325	5.75943	3.72532
g10221	25.3435	23.5465	25.0399	16.0088	18.234	17.3435	33.9863	31.5449	29.4198	19.9474	22.4856	25.4912
g10224	7.09436	3.7844	5.73704	6.16469	4.5425	4.90164	7.84365	6.81137	6.60025	7.66547	8.06575	7.00809
g10226	8.06243	6.34397	6.67487	4.40384	4.18044	3.75466	6.15958	6.58757	7.40127	3.64316	2.93144	3.94278
g10227	10.2508	12.3142	11.1737	10.7466	10.2916	11.2689	12.1896	13.1057	11.7765	14.3998	11.7575	14.6353
g10228	11.3634	8.78015	9.32071	7.47756	5.47123	6.47511	13.255	14.912	13.1043	8.37285	10.045	6.95563
g10229	214.878	211.619	192.836	257.655	248.661	246.533	162.664	150.78	155.117	222.183	239.487	239.118
g1023	1.32485	2.03799	1.59187	2.38217	3.57909	3.07364	2.1253	1.47452	2.23368	3.85424	3.56766	3.18076
g10231	52.2874	49.0996	57.3504	62.0499	69.6441	66.8513	50.5689	39.6736	47.8464	63.745	63.8492	60.6917
g10233	29.8796	32.2283	31.1102	25.5946	27.2438	21.9124	36.0517	36.9252	27.9267	26.287	30.3037	31.2556
g10236	42.9248	42.2336	38.9553	27.0686	26.9967	29.4984	34.655	35.2196	33.253	35.6614	32.9581	34.5621
g10237	62.5169	59.4254	57.5933	87.5709	78.7756	79.9193	6.78356	8.39506	7.48606	46.143	50.8996	45.7986
g10238	33.6798	32.5948	31.5209	13.5816	15.2056	14.7907	33.2269	35.7766	35.2353	11.3659	14.7653	10.7946
g1024	3.68832	3.41098	4.86364	3.41706	3.83258	2.54961	4.47629	4.20986	5.96151	4.13835	4.17882	4.35826
g10240	2.50435	3.08558	2.56096	1.85672	2.09825	1.93445	4.11484	3.86968	4.30185	2.7712	2.71921	2.77829
g10242	242.876	209.372	231.034	307.231	289.752	308.641	183.541	197.339	201.852	239.199	246.041	231.679
g10243	13.028	11.032	3.58212	7.2418	7.71901	7.93163	9.06004	12.4767	10.5433	10.0246	19.0176	10.8375
g10244	5.87167	6.17744	6.89578	8.20151	8.04317	6.5701	9.81358	12.5216	12.5368	8.38462	10.1234	9.3957
g10245	6.48708	4.91104	6.76095	9.02738	8.89208	7.83623	6.19048	7.3009	6.43767	7.0437	5.47342	6.29873
g10246	7.27196	9.80088	8.20153	5.72823	4.10229	5.29899	14.9957	18.5435	15.01	6.90979	8.78695	8.39435
g10247	89.8161	84.403	82.9541	77.5133	73.676	68.8902	67.2575	67.7083	68.2862	74.6928	69.4754	71.4762
g10248	42.4658	44.5739	43.5953	51.8519	52.1802	56.6468	50.2293	51.251	47.9132	58.007	62.9578	63.9926
g10249	0.628434	0.416388	0.895552	1.95204	1.62854	1.35019	0.906349	0.705206	1.01882	3.06097	2.45926	2.59821
g1025	3.00511	3.20888	3.38356	2.55086	2.49349	1.99936	4.51857	4.96966	3.49056	2.95798	2.60433	2.50985
g10250	76.5177	71.9408	58.6556	11.2556	12.9616	15.5342	68.1767	71.921	67.4682	26.9453	42.912	28.4523
g10251	192.799	184.062	179.459	125.271	120.141	126.146	98.3495	93.2098	86.2105	69.4897	48.0375	75.9345
g10252	19.8102	22.7435	25.8348	22.2641	22.236	26.279	22.4884	20.3623	18.5416	27.7394	23.8766	27.4957
g10253	0.790105	0.439405	1.10441	0.423432	0.612945	0.774607	1.30534	0.816054	1.00583	1.2095	1.15849	0.741623
g10254	7.30811	6.35551	5.59783	5.01242	4.67308	4.9234	8.69429	9.80591	12.9254	6.76212	6.93054	7.42312
g10255	11.0611	12.5366	18.5636	40.1583	40.8814	44.3543	3.80179	4.14402	3.32683	24.3994	17.9934	24.1732
g10256	0.948437	1.17341	1.96826	1.76222	1.6979	1.69578	1.3995	1.44314	1.67197	2.07905	1.72967	2.1614
g10257	45.9246	43.3124	44.4995	59.5232	58.9907	55.39	66.1222	66.1809	70.3251	78.3354	76.0431	82.2438
g10258	58.255	56.7905	52.7178	61.7071	64.056	59.0487	47.9937	46.5422	48.9472	57.1999	59.5625	58.3755
g10259	8.52506	8.23988	12.903	24.2045	29.7251	25.5682	2.18288	3.12755	3.82113	19.3468	16.1221	22.3789
g1026	14.6877	17.6768	15.6408	11.0787	13.5417	15.7417	21.9711	16.9033	14.3284	8.72877	9.49292	11.4033
g10260	48.4227	49.6586	43.8449	41.7151	44.4317	43.5016	86.6845	93.1112	101.19	55.563	58.3567	54.4341
g10265	0.259014	0.293956	0.20262	0.144227	0.277726	0.263237	0.356656	0.352555	0.411625	0.233533	0.334147	0.311422
g10266	18.1979	13.7678	15.6069	10.2394	9.81897	10.3474	18.4769	21.4075	16.6874	11.1747	11.5667	12.8244
g10267	1.44068	1.95923	1.96565	0.34061	0.852532	0.733356	1.39096	1.29598	1.64245	1.04236	1.35109	1.21002
g10268	33.5162	36.5613	34.8445	51.5813	54.0961	54.4072	15.5754	17.2554	16.2082	44.8103	44.642	44.4787
g10269	33.6678	36.1917	32.5661	31.5928	32.8598	30.4945	24.0568	26.2346	24.0114	31.1239	34.7348	31.5602
g1027	49.584	49.7191	59.0247	59.3702	57.4228	56.9485	34.1477	33.4476	34.9297	43.3747	42.4866	44.5209
g10270	9.29491	6.89604	10.4089	9.64007	11.2911	9.0178	11.3288	9.68567	11.8516	6.14367	6.99455	9.00689
g10271	0.112551	0.18272	0.121476	0.071504	0.201719	0.01528	0.392089	0.389435	0.400903	0.057472	0.175279	0.099739
g10272	0.477541	0.728221	0.391439	0.290496	0.357569	0.509603	0.518424	0.705261	0.708347	0.353453	0.345087	0.286317
g10273	0.12257	0.20612	0.151236	0	0	0.256549	0.069062	0.065287	0.061185	0	0.073352	0.066237
g10274	6.27848	5.23219	5.78065	4.38858	6.0573	5.13025	8.91138	9.03082	10.1241	5.44553	8.15865	6.01611
g10275	0.037116	0.042144	0	0	0	0.045394	0	0	0.04518	0	0	0.009091
g10276	4.96164	4.26818	4.60824	3.21086	3.15089	3.10285	6.31219	6.90804	7.53757	5.30613	4.27819	6.12629
g10277	49.9391	48.8571	48.9836	59.7327	57.0128	52.0124	82.5392	80.7474	90.7428	75.3873	65.0184	73.1881
g10278	50.4622	42.8019	38.9544	21.3745	24.2127	23.4545	88.5528	89.5918	91.0347	53.1386	52.6564	56.4743
g10279	23.5866	11.4141	34.9068	13.0403	20.4186	12.2956	9.04386	12.0758	10.0488	13.6794	21.8472	20.9639
g1028	1.56499	1.79374	1.50729	4.75608	4.79184	3.75485	2.52403	2.6321	2.75059	4.25295	4.15928	4.15466
g10282	8.76525	8.15303	8.50969	7.67402	8.0785	7.62319	10.1727	9.16118	9.32292	6.83339	5.40711	7.08431
g10283	0.149301	0.104646	0.053126	0.056334	0.050464	0.306317	0.04487	0.100847	0.235022	0.066271	0	0.156864
g10284	18.6066	0.295586	10.238	22.6083	7.81592	21.2721	60.3634	0.6794	18.6259	23.5615	24.925	22.8576
g10285	96.6349	80.0641	64.1792	29.3684	33.3166	32.8133	83.4628	75.3144	76.8122	29.1444	28.1316	27.7945
g10286	2.4437	2.97931	2.50753	1.76372	2.04055	1.94759	2.70598	2.28609	2.07814	2.00181	2.60237	2.02256
g10287	189.066	191.602	161.806	137.893	149.891	171.368	91.7986	109.027	98.0641	231.262	280.275	219.617
g10288	2.99166	1.72345	3.32864	13.6064	13.9897	17.2944	2.00081	1.01961	1.60771	10.4426	10.8355	14.396
g10289	60.5327	62.65	58.5461	65.2326	61.6941	65.7342	62.686	63.2922	62.4745	62.2142	63.3134	67.7178
g1029	22.8518	25.7441	25.0699	25.9514	23.3664	24.3692	29.7501	31.1857	28.7889	26.5256	20.3648	30.0232
g10290	882.512	1058.61	1036.31	2433.43	1954.08	2403.29	902.337	790.943	802.665	2219.04	2251.44	2185.91
g10293	274.358	291.344	257.579	747.982	657.936	683.335	211.053	216.867	222.332	931.164	1019.38	878.722
g10294	29.6844	32.4192	30.4717	18.7908	16.7774	19.4615	29.1505	37.8505	38.2271	23.0959	25.1999	23.1205
g10295	1.5881	1.93596	1.65665	0.69646	1.20918	0.759781	0.891013	1.74566	1.2943	1.65264	1.25094	1.6209
g10296	41.5648	34.5909	35.9323	20.5015	25.2565	20.8307	17.6928	18.7031	12.3366	26.5891	34.6057	22.8559
g10297	31.2153	30.0952	33.1541	76.7619	62.1819	56.0553	32.0663	31.236	34.7826	85.9812	82.8271	82.1988
g10298	85.9468	83.3789	84.2406	60.6285	64.9102	62.9012	63.8296	60.0095	56.6311	68.5954	59.7302	70.9216
g10299	9.61614	6.72365	7.95316	8.97667	9.36156	9.43159	5.61534	4.66377	4.21911	8.00076	9.03141	10.7496
g103	247.859	158.151	108.9	92.2308	78.5242	67.0176	191.424	168.96	135.123	53.7375	66.1483	42.9856
g1030	27.6708	27.2988	26.6028	19.1118	18.9953	17.6799	29.5907	26.2299	25.9133	18.3387	15.5188	19.7706
g10300	0.791399	2.03146	1.12027	1.70758	2.77046	3.11528	1.50492	1.18863	1.9239	1.75349	2.34951	1.33068
g10301	25.9101	28.8555	34.0804	27.2031	29.3604	29.696	24.8306	24.4198	23.0323	24.2844	21.6023	25.8591
g10302	1983.6	1999.5	1981.88	1949.44	1761.07	1997.06	1809.95	1691.95	1704.48	2023.57	1927.58	2063.48
g10303	76.4696	46.2998	75.0599	89.2577	45.1128	49.1772	41.4316	36.9654	67.4183	45.5984	41.4302	52.5109
g10304	0.484265	0.403365	0.496615	0.460021	0.409702	0.379568	0.946528	1.50647	1.15862	0.388374	0.840132	0.421563
g10305	115.431	115.501	110.593	110.22	114.496	106.66	108.386	117.67	120.593	117.415	119.787	108.291
g10306	54.8875	55.8756	45.5342	28.9952	30.9884	33.2793	43.181	51.1773	51.2003	49.815	53.4119	48.1414
g10307	2.86017	2.85895	3.3145	1.93044	1.88154	2.41071	4.99233	5.52557	5.46947	2.85143	2.601	2.82373
g10308	9.51257	9.95322	7.87855	9.4835	8.80628	9.50014	18.8897	18.9584	17.9847	10.3245	9.79162	12.3016
g10309	191.265	211.894	241.94	150.54	155.049	153.799	136.454	135.892	135.63	81.2541	73.4795	79.7958
g1031	9.55658	10.5338	12.6118	11.0566	11.7513	12.0178	10.372	9.08194	9.03451	8.41543	6.85884	8.46078
g10311	301.254	188.22	322.313	96.3991	61.6536	374.336	361.025	379.193	356.532	270.438	296.408	279.004
g10312	21.1191	22.4324	22.8192	9.60696	9.35698	12.9887	31.9244	31.1883	39.1102	21.7518	20.7676	19.3445
g10313	0.796575	1.82445	0.521995	1.68585	1.20311	0.624421	0.237941	0	0	1.11939	1.67783	1.10883
g10314	119.922	98.2029	42.5869	43.489	41.0387	42.8179	67.4638	159.411	185.984	126.844	173.916	141.26
g10315	87.5541	87.6612	79.3563	161.131	128.31	119.793	73.0279	78.2456	78.2017	165.212	179.144	163.207
g10316	19.2453	18.0392	18.3029	10.6987	11.3576	11.0477	24.608	24.5454	24.8734	14.4591	15.9011	13.8467
g10317	4.88413	5.79781	6.55337	8.37901	7.54172	8.22771	10.0332	12.0862	9.95684	9.85523	10.1478	8.1217
g10319	304.967	302.975	320.738	323.741	360.217	334.063	157.816	162.124	140.489	313.273	269.671	298.376
g1032	1.28477	1.90981	1.1955	1.29331	1.96687	1.07139	1.30261	1.43904	2.09813	1.95316	1.64582	2.34113
g10320	9.27012	7.73681	9.36576	6.31592	7.23368	8.7983	13.4308	14.0113	13.4418	16.8231	19.3844	18.2113
g10322	6.20287	6.81068	6.48844	5.27095	4.69952	4.70902	7.53386	8.98864	9.06546	7.21444	10.8794	7.82587
g10323	24.6474	22.8818	23.1311	17.2075	16.6097	15.2596	17.5311	16.5784	17.5114	16.5447	13.1322	13.1086
g10324	5.83776	8.4559	6.08014	4.15895	3.33841	5.11365	12.0451	12.2714	12.7987	5.59255	5.39443	6.04561
g10325	2.23432	2.03981	2.18072	3.23191	2.43506	2.59152	3.02778	3.12975	3.67014	2.34215	2.613	2.89337
g10328	131.248	129.574	126.145	139.494	151.132	148.842	107.654	109.139	109.612	177.107	169.933	165.941
g10329	6.49186	8.40807	6.11177	5.32306	5.78412	7.95192	6.92194	5.73492	8.1737	6.47525	6.06351	7.60144
g1033	54.0603	63.5295	65.2282	68.8726	71.9619	74.106	48.0422	54.6486	52.3226	97.5121	100.344	93.2353
g10330	2.91981	1.86245	2.60007	0.624035	0.872933	1.4568	7.15476	9.49225	10.167	4.20521	2.74766	3.21082
g10331	0.652454	1.07231	0.570068	1.23786	0.77633	0.719154	0.872664	1.7365	2.35954	2.12037	1.93426	1.26677
g10332	26.1287	26.6099	26.7943	27.7812	29.0162	31.5545	38.5953	38.9654	40.1866	42.5409	45.0837	45.1421
g10333	0.650596	0.654179	1.53466	1.33979	0.638288	0.824916	0.899813	0.865517	1.26198	0.634354	1.12884	0.818497
g10334	2.66622	1.69306	2.13069	1.94518	1.87744	1.35399	1.67025	1.59731	2.29077	1.31333	1.10222	1.81271
g10335	20.8661	21.7819	20.8997	18.0875	19.5061	20.0316	27.596	26.9988	28.7903	19.5553	21.7652	21.6216
g10337	82.572	97.5492	87.1192	89.7375	74.0332	89.2223	145.824	166.475	159.978	112.244	123.418	112.144
g10339	0.669328	1.16769	0.402207	2.91711	1.63059	1.87258	1.00831	1.44373	0.715367	3.15445	1.31157	2.11407
g1034	44.9367	45.4083	60.1213	91.3321	96.3692	93.4494	25.963	26.3694	28.4535	64.8748	57.371	71.8878
g10340	11.3817	10.4665	9.55347	9.46146	9.61166	9.57482	13.6105	13.5948	12.3983	10.1081	9.03432	9.63368
g10341	0.277805	0.542112	0.378598	0.147917	0.203728	0.115772	0.71742	0.682208	0.612344	0.415783	0.066222	0.533439
g10342	65.1833	63.5048	67.2491	55.2843	53.0503	52.9241	40.8389	40.6481	41.0051	51.5346	46.8225	55.5016
g10343	10.0386	9.34435	10.0382	6.91218	6.86156	7.64771	10.7709	12.353	11.9257	13.5887	15.7805	13.1429
g10344	70.1424	77.0883	68.1594	95.6886	82.0943	92.7273	107.38	113.631	101.44	124.848	139.637	111.046
g10345	61.9766	18.0511	37.5653	26.6572	34.9502	34.8803	31.8099	29.9172	21.6531	34.1521	29.2447	33.4178
g10346	0.124488	0.072248	0.1177	0.218054	0.452587	0.136183	0.043277	0.043672	0.124475	0.038716	0.315949	0.090097
g10347	37.396	42.0757	39.3332	30.737	33.9566	34.8679	81.0634	80.7012	81.279	46.0365	43.7195	50.613
g10348	117.159	136.988	143.28	69.2751	84.6493	93.1937	101.172	104.911	104.659	85.0011	83.3136	99.2093
g10349	136.512	132.634	129.706	44.8505	50.6058	56.682	183.24	178.336	183.398	36.2772	41.4567	42.0369
g10350	0.649486	0.587498	0.585565	0.361181	0.72654	0.787608	1.40449	1.09032	1.28117	1.11659	1.21671	0.808085
g10351	2.67305	4.30164	6.28377	4.54418	6.49319	7.95631	5.28169	4.32727	4.51233	7.32239	8.15933	9.81234
g10352	1.39098	1.96707	2.09425	3.35076	2.7995	3.042	4.69288	4.71586	6.19925	3.4811	3.67229	3.40642
g10353	6.1791	5.72721	6.74295	2.98251	3.00145	4.17041	14.1402	13.4509	14.9017	7.92638	7.01977	7.89842
g10354	20.5358	19.5971	20.2539	15.5091	15.5418	16.1192	33.3568	33.8117	35.4645	25.8234	25.3765	25.7282
g10355	29.7337	32.7007	34.9684	16.7567	14.9905	18.99	39.1073	34.8977	30.7874	12.8482	10.4838	14.7172
g10356	5.03542	5.04883	4.77253	6.52318	6.83845	7.1846	5.95636	7.01293	8.56128	9.58603	8.43074	9.05887
g10357	7.68899	7.78065	5.20404	8.85897	11.2711	7.73818	11.3324	11.1594	12.92	11.5987	12.2901	12.7755
g10358	203.387	252.839	248.456	176.573	162.18	152.224	303.363	291.469	358.392	188.751	182.85	155.639
g1036	50.8165	48.4165	44.4255	40.879	45.3398	38.9542	35.9052	58.0284	49.4537	35.7357	31.957	40.6262
g10362	35.0444	32.8292	35.8736	32.3603	32.9015	36.0186	30.6657	31.9871	28.2421	23.5197	29.8231	27.7976
g10363	92.0088	78.5756	0.286791	0.244216	0.295751	0.17666	1.42369	0.162189	0.129216	0.179207	0.28415	0.193659
g10364	169.939	168.412	175.727	190.552	202.257	199.378	154.848	153.834	148.367	195.811	186.569	191.784
g10365	21.7956	20.1717	22.7985	24.6071	23.3157	25.9687	28.5246	26.171	24.5539	24.8969	24.8744	26.3954
g10366	45.9096	51.7534	56.8602	95.2221	97.7771	99.3881	63.8028	78.3602	74.4653	64.9945	56.8282	64.2062
g10367	0.219706	0.264181	0.394678	0	0.215808	0.354505	0.051672	0.079846	0.528489	0.034684	0.247447	0
g10368	0	0.238584	0.145052	0.069106	0.015081	0.11098	0.189956	0	0.078634	0.220855	0	0.149312
g10369	1.01181	1.12325	0.979762	2.35803	1.62653	1.32587	0.373314	0.304316	0.596824	1.1512	2.3076	0.966593
g1037	0	0	0	0	0	0	0	0	0	2.86645	0	0
g10370	390.326	392.752	381.646	143.237	154.756	149.568	223.923	248.868	246.343	172.749	157.296	176.639
g10371	3.39558	3.52696	2.76271	4.37641	3.10766	3.5485	3.38063	2.50222	3.13141	4.01402	4.64287	4.23801
g10372	150.087	138.135	135.015	135.479	124.087	117.611	84.5077	86.264	83.6021	101.747	98.8376	105.735
g10373	8.75724	10.7904	5.55724	6.27995	4.36505	5.43902	20.1828	14.9737	16.6337	5.60231	7.22706	6.74408
g10374	142.288	123.406	120.046	164.245	137.244	143.296	60.872	128.025	137.837	158.065	35.2867	165.949
g10375	263.802	274.811	300.025	347.875	310.74	321.929	304.49	280.203	273.65	266.623	256.514	265.762
g10376	77.0167	72.9187	75.1645	80.5452	84.2951	73.2855	109.082	106.767	104.54	98.5308	98.8976	85.7374
g10377	51.4326	50.6127	55.4133	38.3748	41.1117	37.786	31.2869	28.0744	32.7293	30.6699	25.851	31.8701
g10378	8.65776	10.2202	11.3689	4.50907	5.41662	4.80674	18.4074	15.354	23.3691	2.65471	3.41525	3.36244
g10379	3.86931	3.95716	2.54689	5.15793	5.31853	4.61592	4.78528	3.92983	3.87341	7.61523	5.69272	5.83146
g1038	0	0	0	0	0	0	0.042292	0.083484	0.057502	0	0	0
g10382	347.032	304.342	362.817	316.85	379.133	344.621	243.81	238.927	217.495	254.254	204.497	292.253
g10383	3.69432	3.69521	5.67091	3.66979	5.88136	5.17947	5.6523	5.46873	4.64734	4.68911	3.98631	7.22362
g10384	4.61873	3.93529	5.13262	5.12386	6.31638	8.04776	3.89879	5.52403	3.78695	5.15243	3.52353	5.92154
g10385	0.148732	0.477235	0.453104	0.201644	0.415703	0.668054	0.176682	0.077583	0.196318	1.47729	0.63275	1.01659
g10386	15.1277	15.0866	14.0023	12.7338	12.3725	11.66	13.8118	18.488	17.2755	13.8752	17.0167	14.8355
g10387	12.7539	11.5454	18.8823	34.5687	35.6483	37.0122	4.62714	3.45791	3.32101	21.7506	16.4774	22.6099
g10388	14.7034	14.1029	13.1879	11.2955	10.9424	10.8944	18.2161	16.7157	18.2637	17.8172	19.1954	19.3081
g1039	19.2636	19.7799	20.0826	22.0547	21.6057	21.8549	15.5399	15.0273	16.0935	21.9976	18.5729	24.6151
g10391	50.4007	83.9107	80.703	93.0693	90.0901	48.8259	78.4345	74.3281	67.6616	89.293	91.8361	93.9249
g10392	1.87451	1.99886	1.97114	1.95936	1.88532	2.53907	3.088	2.72634	2.81929	2.33863	2.67115	2.28751
g10393	31.4494	33.9643	45.4276	57.4352	49.398	48	25.5174	23.5339	21.2465	31.1402	24.7824	33.3663
g10395	6.45209	6.1652	6.352	5.10799	4.74293	5.35807	6.06849	6.93845	6.10372	5.11111	4.23758	5.78197
g10398	0.88344	0.583234	0.678419	0.852785	0.921905	0.55584	0.440953	0.941869	0.531981	0.531623	1.47016	0.546361
g10399	109.478	114.646	123.299	112.637	111.602	101.439	95.6506	105.241	100.411	112.718	123.239	114.924
g1040	1.62987	1.54967	1.4027	2.97649	2.77046	2.60619	4.64877	4.70036	4.96869	2.98912	2.28591	4.93201
g10400	17.8035	20.7348	24.3759	8.27975	9.86544	10.0804	22.017	22.1899	22.9188	12.6975	12.8538	10.0146
g10401	37.9967	34.0371	28.1287	24.6005	22.8573	22.0762	59.8365	61.3769	60.517	48.2121	57.735	46.9099
g10403	86.6031	90.7207	95.9815	179.254	179.751	182.872	71.9431	74.2158	73.0705	143.269	121.689	151.693
g10404	14.6552	13.9421	17.0169	32.3092	30.6733	31.4311	10.9808	12.1946	12.2423	30.6403	31.5526	33.8286
g10405	146.745	148.634	149.359	211.487	198.881	208.917	245.965	244.845	210.174	285.222	329.202	284.681
g10406	91.7095	79.5992	66.7546	71.8563	69.0774	65.0002	67.4079	61.4007	59.9036	77.2557	82.8057	77.985
g10407	11.3809	12.3352	12.3664	10.4341	10.8716	11.6867	13.8961	14.9198	14.8653	15.4343	15.7288	15.0568
g10408	3.31075	2.91295	2.90113	3.26849	2.41285	3.05435	5.39034	5.20599	4.72659	3.69751	4.52119	4.63571
g10409	38.6569	36.5757	32.5891	28.5627	30.3249	32.7582	40.653	40.2442	46.4989	40.1589	38.9916	36.824
g1041	15.0965	11.0646	9.95695	7.48919	7.49435	6.52295	15.1081	15.2779	14.4755	8.41387	6.40246	6.87174
g10410	3.73532	5.75172	5.9974	3.76381	4.16443	6.34495	7.02556	6.48819	4.57639	5.60543	4.14231	4.62682
g10412	9.32535	13.1017	7.35776	12.8009	11.3952	13.3133	12.0391	11.0984	13.1324	8.24052	6.44394	5.16849
g10413	46.5134	61.8068	65.5379	45.648	47.6609	49.5651	36.3833	39.4675	40.653	42.8836	52.4806	54.5902
g10414	51.3863	63.3062	58.9032	46.9826	33.8807	36.7475	74.1623	61.717	67.5566	30.5561	33.0783	35.4414
g10416	72.3696	67.7372	74.3069	110.84	117.275	133.226	52.0409	54.0387	48.1128	101.945	99.9248	100.243
g10418	4.89355	3.88969	5.72358	7.55663	5.87459	8.44167	7.44886	8.22503	4.5533	13.146	14.3021	12.2768
g1042	48.2463	51.1938	45.8694	51.7805	53.5553	54.4522	64.7731	66.6033	66.9095	70.5447	75.8589	71.89
g10420	1.98172	2.58301	1.95582	3.90928	4.88649	2.55265	1.78605	1.19544	2.64873	3.73526	3.18194	3.18467
g10421	31.8764	29.319	31.7657	25.4629	25.395	28.6046	34.2508	36.5114	33.7955	24.8822	27.6765	26.5155
g10422	81.0485	54.7605	45.2186	77.9718	78.7401	83.2321	92.2978	81.0869	75.5263	105.071	104.074	111.9
g10423	21.9159	14.6749	12.6853	98.489	73.99	44.5152	65.1555	67.7293	66.822	129.708	130.733	118.876
g10424	71.8627	77.8115	94.3243	107.795	118.737	118.948	120.08	123.806	113.926	102.677	102.553	102.147
g10425	28.6859	30.5675	49.3584	23.5838	21.7327	21.6064	29.0877	34.0987	30.9388	49.5868	27.1973	26.7322
g10426	173.425	197.446	181.696	352.548	325.458	351.089	149.474	172.572	154.701	414.41	481.865	423.557
g10427	3181.77	3208.41	2840.02	3536.41	3136.88	3102.33	3104.22	3735.4	3011.31	4556.83	5373.7	4749.18
g10428	450.273	478.301	466.371	389.782	390.601	438.016	477.506	437.19	403.429	334.28	327.104	362.478
g10429	37.8027	38.932	43.3146	20.9758	22.0911	26.0405	23.2752	23.2047	23.1062	14.1882	9.37072	16.0445
g1043	24.9147	11.9706	16.8668	29.6737	28.3894	15.5011	37.9598	35.7207	34.0964	32.9989	69.4209	30.198
g10430	10.8386	10.6729	10.0375	4.3976	4.15404	4.6281	13.0415	12.3311	13.8448	4.6219	5.4098	5.00688
g10431	5.12325	5.88251	8.13793	9.03211	8.54926	8.77279	5.98642	5.32859	5.78328	6.93543	5.24516	7.62824
g10432	91.6024	93.3095	90.7387	109.477	107.785	115.941	100.105	108.281	100.166	121.587	140.254	125.239
g10433	45.5949	49.4808	48.6592	25.6764	28.8022	26.1845	33.5866	33.9201	32.4517	15.5976	14.2421	18.2717
g10434	83.2366	82.0844	93.9489	61.7633	66.5633	62.7276	60.5292	61.3056	54.3939	45.6594	43.551	43.9831
g10435	0.771835	1.237	0.575587	0.90678	0.667677	1.0011	1.71691	1.80294	1.29021	0.593817	0.468472	0.745891
g10436	1.60719	1.96277	0.889035	0.704758	1.78539	0.887387	1.5432	3.09733	1.20708	0.764011	0.720066	1.03919
g10437	69.288	66.8267	63.6333	40.8922	41.6599	39.5861	61.3305	54.9785	54.2023	31.6709	30.1242	33.0256
g10438	4.063	3.59396	2.33323	0.75755	0.116595	0.923478	2.17914	2.18272	1.11327	0.575345	2.00752	0.542024
g10439	108.327	112.805	105.395	72.8191	71.7741	73.6715	102.317	95.6046	89.7924	59.1958	59.168	60.9723
g1044	68.9172	62.5556	70.7683	46.6821	59.9018	57.2178	52.1621	56.766	56.5568	54.3829	41.8694	58.8559
g10440	35.7905	37.0029	36.0667	37.2662	37.6402	37.978	37.5829	38.0874	39.8499	45.0901	39.2982	34.8153
g10442	3.09649	3.97536	3.48162	3.38594	4.33938	3.53992	2.86407	3.02619	2.35449	4.18834	4.04864	4.49473
g10443	41.3704	40.5832	38.848	26.4737	29.9773	27.9984	33.4201	31.3689	32.553	23.371	20.4443	26.7953
g10445	19.8649	17.9891	20.1262	13.075	14.7568	15.9444	25.7375	25.4023	26.9991	18.2341	17.7369	20.3259
g10446	139.031	134.418	141.069	234.432	196.043	218.762	112.539	107.679	116.937	161.138	147.465	158.335
g10447	12.5172	13.7223	11.9329	17.4706	17.8679	17.3841	10.0656	9.28032	10.2453	14.6241	17.1336	13.9337
g10449	37.2223	43.851	78.5042	82.8255	48.4031	50.7586	29.056	22.8345	26.4041	40.756	45.6764	43.9402
g1045	45.3443	45.0065	48.7444	45.3777	47.128	51.2823	50.1567	52.9226	50.5996	40.2309	36.4901	39.3321
g10451	33.2582	30.5715	21.3046	18.6361	13.279	18.1936	53.5466	38.0399	60.1781	25.6215	26.811	28.5172
g10452	0.654383	0.742213	0.851433	0.616289	0.424598	0.514996	0.543204	0.471414	1.23866	0.884674	0.831946	0.693358
g10453	4.18652	4.74182	4.76867	5.65881	7.71043	6.13222	3.81249	4.0938	3.11295	8.4732	5.08338	6.80932
g10454	18.3794	27.8874	29.2193	12.4027	16.9402	13.6479	17.0358	27.7817	16.4021	11.3428	17.8993	20.7842
g10455	0.442415	0.605621	0.11486	0.339912	0.854993	0.237002	0.158876	0.204988	0.316849	0.452929	0.495531	0.48647
g10456	32.1831	29.1741	27.1666	20.6939	23.4295	20.2166	17.6232	15.4576	17.4333	11.3222	6.69466	11.1276
g10458	25.1334	23.3432	27.0328	21.7695	23.5966	21.5855	25.2123	24.07	24.6963	23.7726	20.0114	20.5359
g1046	0.982752	1.06117	1.26664	1.17315	0.839541	1.0692	1.87667	1.66109	2.03032	1.53782	2.49936	2.36563
g10460	38.796	34.5938	41.1337	33.4901	33.3901	29.1537	41.3163	36.4107	38.9925	35.2172	34.0556	39.0969
g10462	18.8966	16.8512	19.112	8.927	10.1056	10.629	24.0906	23.734	23.9689	14.3396	11.825	14.3603
g10463	2.66317	4.55248	3.19037	3.03121	1.97802	3.06722	3.25288	3.13615	1.5485	3.01958	2.61651	2.65406
g10464	56.6204	45.4221	70.2537	144.754	143.834	155.623	31.1042	25.9406	24.5462	103.575	89.674	106.58
g10465	53.2065	54.6341	58.66	48.5394	53.748	50.1848	33.2233	31.958	28.3515	48.9825	41.9751	45.9255
g10466	42.7053	44.2739	36.8956	20.9024	22.8356	26.8411	39.5109	43.9503	41.9602	36.0142	32.7762	35.8127
g10467	18.3733	16.7998	29.0137	46.0013	50.703	44.5028	13.8794	10.8668	13.7267	33.1436	27.2806	33.8622
g10468	7.03313	4.83466	7.88279	0.25477	0.135814	0	7.50885	5.38072	7.61364	1.03692	0.46663	0.389891
g1047	0	0	0	0	0.401815	0.271284	0.509734	0.567371	0	0.460687	0.157273	0.607801
g10470	19.9113	23.5014	17.7193	26.9785	15.2171	14.2053	32.2212	21.7468	18.9858	13.4475	9.7773	19.8472
g10473	13.9636	17.2451	17.039	19.1114	19.2033	19.081	12.4735	12.0088	12.9309	15.5879	13.0711	16.1414
g10475	5.35998	5.74162	6.44028	7.29998	12.0944	8.68993	4.38039	5.35781	4.90992	6.48028	5.98195	6.96747
g10477	11.072	10.9172	10.1237	8.30461	8.43062	8.21	15.857	16.375	13.2573	8.75268	9.8047	8.68392
g10478	2.52425	2.89849	2.47475	3.5065	3.55184	3.09265	2.43989	4.02055	3.64649	4.36135	6.05478	4.58146
g10479	109.217	113.711	102.044	86.7366	91.9081	91.6456	83.6572	85.1385	85.8627	78.4932	81.7681	77.1301
g1048	13.2676	13.5397	13.0295	14.6729	14.2786	8.74937	8.88006	12.9902	15.6997	12.2788	24.4072	12.4082
g10481	13.5078	22.4523	12.4321	8.31554	8.62528	10.3129	14.4464	18.1273	14.9338	13.8317	14.6261	12.6829
g10482	28.3923	25.8788	24.2624	14.0535	13.4762	16.8039	29.0825	28.7321	26.3052	15.9244	14.9278	13.2013
g10483	3.02596	3.62404	3.67415	1.86762	1.57608	2.14185	7.6861	6.7115	6.31565	2.92434	2.53278	2.49834
g10484	4.21863	7.63587	4.53081	2.49198	2.87437	2.28556	10.3064	11.0234	9.47135	6.50469	4.56161	4.63177
g10485	110.289	128.758	117.976	107.252	108.749	117.685	137.853	147.564	142.246	118.509	128.448	124.295
g10486	10.6643	12.1929	13.0955	15.2698	15.2935	14.883	13.2816	14.0653	13.2503	12.0775	10.8606	11.532
g10487	15.1074	15.8085	11.0775	11.5844	9.72844	10.5596	19.4576	18.4316	19.4851	13.6867	13.7852	12.2751
g10489	103.364	103.855	99.6395	62.8786	67.7604	69.9098	89.5237	73.7749	87.7915	67.9411	58.1578	67.5514
g10490	15.8645	14.3644	13.673	12.5515	10.5271	10.5737	17.041	15.5396	15.0337	11.8501	11.4567	12.0533
g10491	26.3148	26.8834	24.465	21.4394	22.826	22.165	32.9356	32.5942	30.3438	23.7776	19.7247	24.6566
g10492	6.72886	5.76321	5.32712	3.93019	4.21997	4.99042	8.81639	6.84933	5.72218	4.08312	4.58284	4.35559
g10494	116.377	114.499	142.839	144.01	158.256	150.872	85.4468	72.0047	73.347	145.858	122.148	137.336
g10495	69.4726	81.5579	96.6276	203.238	183.234	197.182	66.9045	66.8278	67.8738	139.81	122.488	126.541
g10496	1846.66	1821.56	2079.82	2736.34	2675.2	2551.47	1173.09	1060.52	1039.18	1376.54	1062.6	1389.03
g10497	243.826	241.914	213.41	200.673	212.411	213.511	173.421	229.564	187.855	184.784	231.926	168.189
g10499	109.397	113.494	122.826	101.121	123.591	96.8743	104.257	102.94	119.016	132.794	82.8132	137.716
g105	0.36762	0	0	0.208448	0.489475	0.233776	0.395982	0	0.268955	0.149853	0	0.125392
g1050	12.4463	14.71	20.7326	11.5971	13.0552	18.282	16.8603	14.1355	11.4424	26.5156	15.9738	35.6955
g10500	0.452416	0.354184	0.206444	0.244397	0.447777	0.372554	0.211133	0.596713	0.415159	0.610912	0.43038	0.380624
g10501	46.3149	42.9453	46.6975	30.6789	32.8229	31.2234	59.1828	54.964	54.3689	37.7974	35.0984	38.5489
g10502	17.4976	15.9515	14.8422	16.6249	18.2836	17.4393	14.6593	13.682	14.1109	15.1884	15.7249	14.8828
g10503	16.2295	14.2835	10.8134	7.32177	8.3257	8.61983	33.4202	33.2016	34.799	8.85491	11.376	10.9714
g10505	0.872033	1.14067	1.45772	2.04355	2.06412	2.11292	1.74544	1.70491	2.51317	1.89768	1.64567	2.30417
g10506	0.277427	0.458783	0.183714	0.097962	0	0.146344	0.140151	0.431581	0.155612	0.249488	0.363713	0.214835
g10507	6.08974	7.2652	7.28614	19.4505	23.3507	27.356	5.89454	6.59137	6.35879	31.8579	42.8404	40.6165
g10509	43.7863	45.6613	43.6717	42.6413	42.1317	45.1064	52.6019	54.7981	55.162	44.981	45.6549	46.6917
g1051	0.473874	1.0878	0.944879	0.396702	0.281321	1.12421	0.789978	0.476753	0.862207	1.25221	0.856975	1.69541
g10510	81.8828	82.2031	69.7572	124.697	79.6559	76.6264	118.626	95.4712	112.981	79.0817	99.9942	89.8861
g10512	2.82674	0.205167	0.281485	6.06956	1.98063	0.140323	0.59315	0.644889	4.09808	0	0.198366	0
g10513	47.4388	34.6517	31.1001	26.9182	26.0846	28.1074	45.0735	36.8761	31.9404	24.7776	29.2984	27.4026
g10514	58.9132	72.2807	79.3697	173.343	154.622	153.918	45.0284	49.0557	50.0645	113.364	9.44244	99.2572
g10516	12.8737	11.7528	11.0317	8.32079	9.45128	8.35592	13.197	14.1132	13.3577	10.0069	7.04967	9.97532
g10518	25.3374	27.1855	24.9593	42.6552	34.5479	33.8495	25.7861	27.1435	24.9184	31.217	33.5372	35.0235
g10519	4.47482	3.22855	3.85407	4.81384	4.24533	4.32919	8.47324	8.88781	10.3909	6.29702	6.64926	6.04774
g1052	18.0244	17.3071	20.1277	11.1559	11.4434	13.3848	33.0585	33.1025	35.1803	20.8361	17.6671	17.0718
g10520	0.305518	0.120278	0.523723	0.239394	0.341996	0.151913	0.369329	0.480492	0.460277	0.349883	0.378062	0.903265
g10521	15.5356	18.7291	23.0018	15.7397	16.7352	16.5577	10.673	12.6828	11.5597	28.398	29.707	26.7068
g10523	2.40296	2.09736	2.24531	2.57977	2.12033	2.66587	2.44893	4.52687	18.144	3.06883	18.6592	3.49952
g10525	1.40544	2.00306	2.30372	1.06241	1.77167	1.18436	2.58485	3.1927	1.85589	1.56073	1.78475	1.54589
g10526	1.91558	2.00229	2.29812	1.80228	1.64011	2.31429	2.68908	3.4841	3.32351	2.82179	3.13095	3.30721
g10527	6.5283	7.04658	9.57934	7.53282	7.44584	5.13939	13.5038	18.2894	22.5755	6.83278	7.65664	12.1376
g10528	42.037	46.2438	47.1071	38.2546	38.4888	39.2047	27.4079	28.9868	26.9805	28.3407	28.0241	29.8335
g10529	5.40106	7.01872	6.07416	7.88342	8.51632	10.3842	16.9384	17.4238	19.9626	7.01895	8.95049	8.7259
g1053	18.745	16.12	14.9591	12.9414	14.0801	15.084	29.2992	31.0434	33.0465	27.122	34.9963	29.6804
g10530	0.352679	0.348019	0.778162	0.265099	0.551089	0.449058	0.715916	0.499175	0.662342	2.30075	1.56834	0.891235
g10531	1.17431	1.83625	1.30467	1.03479	1.15782	0.830197	2.17943	1.89722	2.98107	1.53872	1.39305	1.58368
g10532	32.5574	31.4633	37.4147	18.0979	20.8625	19.0776	30.629	30.1754	28.8721	19.3228	16.3809	21.0186
g10533	6.13516	6.74944	7.82585	5.50377	5.30157	4.0059	6.25272	6.12208	6.12211	6.82876	5.45457	6.33668
g10534	141.082	144.942	139.17	68.4527	81.1499	108.782	116.316	100.335	94.2013	96.1552	123.238	92.3402
g10536	0.049699	0.108162	0	0.173524	0.094986	0.113862	0.167862	0	0.273317	0.115922	0	0.131239
g10537	86.7305	77.6759	65.8292	69.3355	73.185	70.9736	106.746	96.518	98.0502	92.155	101.506	89.0212
g10538	55.6787	53.8193	53.4237	56.9994	60.5804	61.9858	57.3014	53.1894	64.5117	59.1474	55.2172	52.1919
g10539	13.6116	12.7126	15.0779	13.8617	15.8613	15.1592	12.929	13.4703	17.8549	11.6289	14.6617	12.7051
g10540	0.605131	0.073634	0.047811	0.409231	0.336228	0.210532	0.237668	0.212407	0.435893	0.266537	0.272812	0.037277
g10541	5.0804	5.49897	5.39064	4.90416	3.83121	4.85309	6.54766	8.3903	6.43784	4.95886	3.57195	4.82601
g10542	1.33211	1.42117	1.42067	1.9105	1.43252	1.67342	1.3939	1.19954	1.47841	2.25037	1.90463	2.20171
g10543	0.632333	1.09503	1.07995	0.403049	0.377457	0.430853	1.5104	1.70008	1.34322	0.469111	0.381075	0.518619
g10544	58.0466	58.3516	55.5402	32.0142	35.2695	34.5628	87.3914	81.6017	77.9886	40.0011	36.7574	38.3664
g10545	87.5328	87.0475	89.082	93.4781	90.735	90.6923	89.916	87.0632	88.0403	84.2343	82.8535	80.6362
g10546	138.162	139.45	136.143	99.9009	103.898	97.7508	103.81	105.952	104.003	110.085	110.109	111.46
g10548	8.04291	7.09401	11.6003	5.01272	7.70556	7.37291	6.42669	4.817	5.46594	7.41157	6.0732	9.347
g10550	45.4054	45.6208	41.8651	22.1467	41.0384	42.5877	82.1593	67.1774	68.9135	38.7219	62.9346	60.8661
g10551	225.605	239.788	241.188	244.375	237.777	227.816	271.362	271.137	217.57	200.134	218.053	218.025
g10552	24.4246	24.3585	25.3127	23.1542	23.7511	27.693	14.2408	15.8062	14.0409	13.2242	11.6427	13.2737
g10554	33.0566	28.1317	38.0258	27.3055	24.8125	23.1332	95.172	101.744	110.839	35.5032	43.6328	29.5965
g10555	33.9825	32.5277	26.2104	22.3501	19.8081	21.3628	61.6324	58.0952	57.7878	27.3833	33.6157	25.1784
g10556	72.2015	67.5222	59.456	58.5426	56.9936	58.0128	76.901	72.3652	73.9297	67.8835	62.3668	63.7031
g10557	0.951867	0.667558	0.890305	0.686499	0.750993	0.906359	1.15017	1.64805	1.55541	0.858296	0.654431	0.840377
g10559	19.1363	20.947	17.851	12.6511	12.7248	12.6794	29.3442	33.0855	32.4873	17.926	20.9253	17.4995
g1056	49.0183	54.9501	86.0169	53.7132	53.481	90.3006	61.9089	61.3756	67.4346	103.919	84.7948	73.5985
g10562	7.29284	7.56009	7.26598	4.9797	4.92799	4.48456	15.0353	11.5658	12.5785	6.74008	4.6596	7.49061
g10564	27.9741	31.2341	29.7096	8.03719	8.91058	12.4551	5.96996	5.56277	5.93629	5.46068	6.8091	3.6158
g10565	113.001	105.663	100.691	94.3991	108.009	92.958	120.362	128.435	125.583	132.537	164.782	132.494
g10566	32.9639	34.1056	33.1571	34.5596	30.7104	31.3383	38.8399	42.6969	37.7117	28.0087	36.2056	32.877
g10567	0.189951	0.168561	0.219004	2.0848	1.98691	2.53438	0.323562	0.382964	0.29927	1.94317	0.706819	1.78085
g10568	12.1281	12.7247	10.066	7.0613	6.65819	7.32543	15.6693	13.6475	14.2021	7.92591	6.03772	7.27888
g10570	19.8081	19.4423	21.5471	10.2782	11.6216	9.86085	27.1312	25.7218	29.4411	13.4431	13.5258	13.9556
g10571	18.3065	17.7126	20.3936	11.8228	13.8344	14.0907	40.5331	45.8895	42.929	25.1817	24.9828	26.341
g10572	5.80171	7.38304	9.73854	6.69586	6.4813	6.8046	5.24414	4.52442	5.21367	4.28068	3.12134	5.46428
g10574	0.486239	0.654397	0.635287	0.646851	0.987402	0.998567	0.746686	0.781706	0.708604	0.843124	0.895517	1.08272
g10576	0.161539	0.39981	0.051137	0.373685	0.345698	0.075903	0.440303	0.111889	0.161882	0.276591	0.098504	0.237512
g10577	0.700903	0.864389	1.36124	1.21995	1.29652	1.58911	0.650126	0.815494	0.976985	0.984438	1.00707	1.24
g10578	66.1551	67.5719	71.3201	52.096	56.0962	54.9791	49.4541	48.5715	49.3387	43.7906	37.8746	43.7358
g1058	20.7987	22.8378	17.5926	21.2403	20.2597	22.7808	16.0575	20.9127	19.0888	29.8582	37.2797	30.882
g10580	0.42027	0.276313	0.186856	0.304253	0.425251	0.417108	0.293469	0.556706	1.08577	0.415339	0.430205	0.192005
g10582	6.498	7.65875	6.81532	8.33807	5.02541	5.19301	10.4514	8.78148	8.81107	7.90755	8.60252	9.64863
g10584	8.27306	7.47734	9.79008	5.79118	5.91226	5.57783	10.6325	9.79575	8.31695	6.81493	5.9368	6.6919
g10585	20.1695	18.024	18.1481	16.0518	15.8432	12.714	22.3467	22.6579	26.1563	18.0981	18.7973	19.3771
g10586	1.45867	1.35612	1.62314	3.15393	2.95842	2.73779	2.28671	1.80977	2.65137	2.53215	3.05104	3.80009
g10587	2.60559	2.83101	2.6945	2.89797	3.41473	3.52631	3.45571	3.77488	2.98498	3.91253	4.0889	4.80727
g10588	7.8653	9.29891	8.45821	6.49871	6.4245	6.54223	11.9397	12.2105	11.4445	10.7104	10.0406	9.08564
g1059	3.73505	3.87684	4.04315	2.8867	2.91896	2.48794	4.85572	5.16289	5.7099	5.69653	5.92078	4.72864
g10590	10.903	11.0452	11.5186	16.4227	16.8524	15.9315	10.6108	12.4566	10.7096	16.7329	17.078	17.787
g10591	86.3379	97.6151	88.4582	167.807	146.771	152.612	78.3578	78.4646	74.5071	201.899	221.652	214.037
g10592	128.03	131.531	132.785	96.1364	101.109	106.821	67.4127	67.2329	63.9663	54.1543	50.7904	62.4596
g10593	1.92562	1.83755	1.86105	2.01572	3.58116	2.0968	2.58285	3.19064	1.8909	15.9503	8.38664	9.37644
g10594	4.43816	5.6151	6.89035	1.75974	2.14611	1.9043	8.94624	7.78431	7.96007	1.29453	1.71462	1.86661
g10596	2.7699	2.77538	4.43615	2.83186	4.25308	3.49395	1.79214	2.80446	1.71509	4.03368	2.78564	2.98376
g10597	26.8201	22.7757	22.2714	19.1508	18.0649	15.3267	28.5554	29.1757	33.313	25.2241	23.7138	20.9532
g10598	17.1181	19.2219	17.9628	26.5867	21.9114	24.7895	16.8361	19.5948	20.1988	26.516	28.5814	25.9644
g10599	29.2742	27.3214	30.8037	40.3729	41.7089	38.0458	34.0007	35.6771	35.0325	33.9419	36.6693	28.2603
g106	30.8013	27.9428	28.0065	31.0108	33.8686	32.1998	37.4405	38.9666	37.991	28.3286	32.7824	28.127
g1060	0.544877	0.981901	0.781899	0.436188	0.813903	0.491375	1.43234	1.09781	1.91398	1.1308	1.13886	1.25121
g10600	42.8629	47.0807	49.6075	137.272	138.464	142.631	51.7435	63.7077	63.4308	84.4454	105.075	103.215
g10601	2.89839	2.68021	3.13211	3.74168	3.09775	3.567	3.73714	4.02214	4.7425	4.51989	3.93949	3.76234
g10602	0.832908	0.98603	1.03324	2.03007	1.28564	1.12172	0.770278	1.11466	0.908837	2.02122	1.3202	1.39303
g10603	7.30363	6.6982	6.59938	7.45529	7.37949	6.76899	5.10492	11.0818	8.73756	7.47866	10.2043	9.42513
g10604	20.6098	23.2721	22.7339	12.0207	13.9453	13.1183	29.6234	28.7284	29.9791	20.6277	19.9228	27.0412
g10605	1.11503	0.608447	0.438287	1.80446	1.48229	2.02359	3.1751	3.1423	4.2595	2.84482	2.55886	2.73379
g10606	29.1086	30.301	25.1691	36.4264	34.949	33.9585	42.3535	48.1237	47.7173	49.9079	52.2817	50.0109
g10607	3.71043	5.30747	5.25213	9.2425	9.29778	8.91925	6.96327	9.5106	12.8458	11.3025	8.25746	9.23395
g10608	6.53131	7.6531	9.38588	8.77926	7.52653	8.76538	13.1248	10.502	12.1784	6.18958	6.9387	7.70102
g10609	0.920156	1.44062	1.69194	1.20692	1.60074	1.69612	1.96044	2.06357	2.49908	1.56922	2.1264	2.36167
g1061	45.4768	35.0983	29.8925	16.2589	12.2675	12.27	34.3685	27.8655	33.8265	13.7619	16.0926	16.8579
g10611	0.281932	0.125434	0.127433	0.126615	0.206539	0	0	0.008088	0	0.134433	0	0
g10612	0.708635	1.28098	0.736925	0.760161	1.56708	0.406926	1.15237	0.728346	1.90121	0.883763	0.465527	0.609669
g10613	3.65625	3.0172	3.20351	3.02218	3.90737	3.83797	3.39572	4.05643	3.84262	4.41792	4.44981	3.53679
g10614	0.242756	0.251139	0.358056	0.204241	0.233281	0.229408	0.239151	0.242661	0.328082	0.583071	0.651678	0.676451
g10615	12.6625	12.5977	12.1095	6.6026	7.81428	11.8577	14.0813	18.7709	16.8169	20.4726	34.2052	19.3396
g10616	6.47692	6.50113	2.1382	7.28927	6.93413	5.90555	1.0256	7.17761	7.13687	3.41502	6.26577	4.63978
g10617	2.8037	3.27514	2.68318	2.76792	2.86841	2.59837	5.12766	6.47938	5.68157	3.73707	3.61932	3.58194
g10619	2.08749	1.94694	1.80583	1.20724	0.754018	1.51836	5.2762	5.50437	5.19456	2.2202	2.44415	2.56978
g1062	275.636	261.926	211.734	204.336	109.964	117.751	219.175	233.292	274.498	257.748	275.622	228.187
g10620	3.71642	5.80058	2.95162	4.86232	4.05786	3.6661	2.25315	3.23449	3.73265	3.79533	10.2218	3.87542
g10621	1.20064	0.784944	0.725554	0.769602	0.595857	0.604054	1.71034	2.25981	1.68373	1.19982	0.955312	1.01842
g10622	0	0	0	0.049703	0	0.102183	0	0	0	0	0.061494	0.049787
g10623	0.145885	0.324942	0.422807	0.395782	0.239977	0.229929	0.487669	0.555268	0.302704	0.750688	0.939062	0.509969
g10626	78.4572	99.0506	89.7695	98.7774	98.4634	147.818	61.9355	57.493	58.7659	64.1827	58.251	68.8528
g10627	107.527	106.804	123.425	147.656	142.726	147.601	123.462	111.853	114.651	72.5983	64.5452	77.8087
g10628	0	1.77684	2.00455	4.04389	2.47232	2.96882	3.49706	2.22773	2.27064	2.8377	2.70993	1.3113
g10629	0	0.00301	0	0	0	0	0	0	0	0	0	0
g1063	0	0.081918	0.533154	0.628118	0.18786	0.334704	0	0.195931	0.391231	0.432857	1.15003	0.894983
g10633	0	0.016998	0	0	0	0	0.01438	0	0.040467	0	0.063832	0
g10639	0	0.256053	0.290121	0.170846	0	0	0.45506	0.454656	0.25663	0.252597	0	0.196326
g10641	0	0	0	0	0	0	0	0	0	0	0	0.011174
g10642	0.155787	0	0	0.057105	0.159161	0.20868	0.126315	0.046845	0.111265	0.083056	0	0.151624
g10646	0.489296	0.863683	0.557983	0.595305	0.62067	0.369746	0.855146	0.956412	0.403918	0.761401	0.585421	0.563405
g10647	3.0483	2.7219	3.32015	3.59296	3.09644	3.66013	3.85051	3.79601	4.03822	4.63351	3.86542	3.83577
g10648	3.85404	3.52254	5.07807	3.58915	4.82438	5.76042	5.6655	5.6004	4.37085	3.61928	3.62349	5.21913
g1065	21.0361	20.7129	23.3735	22.4225	21.1848	22.0166	22.7815	22.6949	22.6287	19.0257	19.6756	16.6301
g10650	0.700165	0.510724	0.959068	0.24723	0.185553	0.373682	0.601149	0.642183	1.13642	0.58449	0.520641	0.464149
g10652	0	0	0	0	0	0	0	0.274177	0	0	0.369833	0
g10658	29.5267	36.5089	20.8674	39.282	39.1192	26.0097	17.9015	17.9906	32.3658	56.9507	58.1823	27.7593
g1066	1.81738	1.62455	1.95423	1.85311	1.70943	1.64887	2.26145	1.39916	3.01114	1.39921	1.49107	2.07544
g10661	2.66316	2.14896	2.56452	1.22092	1.55797	1.38731	6.53437	6.87815	7.81568	2.88615	2.97144	3.82872
g10662	0.794279	0.54557	1.01779	0.699122	0.682365	0.38193	1.3127	1.06885	1.46503	0.555738	0.324554	0.684082
g10663	0.416591	0.978316	1.30187	0.580898	0.627679	1.04122	0.786554	0.820745	0.937664	0.853462	1.00071	1.30481
g10664	0.262457	0.191618	0.288481	0.234329	0.046417	0.091091	0.12447	0	0.144734	0.07772	0.052808	0
g10665	3.4195	4.78966	4.89982	5.01848	4.15605	3.62067	6.21085	6.0423	5.68359	3.42794	4.2578	5.2125
g10666	0.323571	0.2203	0.186038	0.216738	0.104702	0.171791	0.235705	0.055039	0.131077	0.097666	0.042689	0.240707
g10667	0.631138	0.835751	0.734825	0.761728	0.58902	0.351704	1.427	1.11125	1.38919	0.716802	0.619056	0.881307
g10668	0.087315	0.108559	0.114593	0.07532	0.080381	0	0.046461	0.158999	0.173449	0	0.082669	0.035884
g10669	0	0	0	0	0.034365	0	0	0	0	0.043809	0	0
g1067	0.572491	0.365476	0.396225	0.422979	0.155006	0.919453	0.790486	1.1823	0.536516	0.283299	0.446669	0.510836
g10670	8.33782	10.8794	9.67729	5.93088	7.45515	7.21937	15.1924	14.8339	16.3143	9.21534	8.81306	10.2686
g10671	0	0	0.075714	0	0	0	0	0	0	0	0	0
g10675	2.48367	3.45174	3.16711	3.4156	3.98557	3.04588	4.08852	3.6686	2.93263	3.50917	2.48991	2.86957
g10677	8.15082	7.61021	9.4298	6.52003	5.21384	6.89871	11.6595	10.8055	10.2999	6.75151	6.25281	6.91913
g10678	2.2287	2.74606	4.31851	2.06759	1.69142	2.74728	6.54626	6.36325	4.92919	3.14286	2.75909	3.1543
g10679	2.3728	2.64442	3.05813	2.5152	1.98743	2.15286	4.11883	5.6269	3.91326	2.44501	2.47139	2.47123
g1068	0.733463	0.336408	0.515038	0.829697	1.14552	1.05676	1.15762	0.253469	1.25607	0.535709	0.41775	0.14454
g10680	2.66115	2.41031	1.21792	1.96236	2.5675	2.66344	2.3239	2.0045	2.67586	1.72593	1.57583	2.08597
g10681	2.51979	2.89468	2.9782	2.21319	1.62939	2.09857	1.71256	1.55627	2.31444	1.4561	1.3614	2.35146
g10682	1.23716	0.951127	0.696261	0.745556	0.824598	0.49268	1.15699	1.41315	1.30394	0.430883	0.984172	0.625009
g10683	0.035582	0.055801	0.02305	0.06118	0.022282	0.066729	0.125405	0.037199	0.070759	0.099484	0.07737	0.031321
g10684	0	0	0	0.099949	0.108331	0	0.015462	0.119707	0.100624	0.280931	0.123659	0.068414
g10685	0.889683	0.964944	0.617841	2.70563	1.45957	1.37804	0.554846	0.386585	0.66626	1.42977	1.84087	2.26898
g10686	0.068676	0	0	0	0.052429	0	0	0	0	0	0	0
g10688	8.15088	8.72007	9.47642	6.37537	7.97275	7.68138	9.25876	9.29153	8.76585	7.39583	5.75687	6.86044
g1069	30.8585	33.7097	31.5099	47.901	44.9913	35.0497	38.5884	39.8692	46.4276	33.0183	36.7344	34.5534
g10690	0.554573	0.637407	0.656357	0.584472	0.789531	1.23424	1.36707	1.86908	1.14599	0.736701	0.489836	1.01432
g10691	2.55591	3.07097	2.44521	2.11069	3.1332	3.01136	3.02691	2.39117	3.432	1.91534	2.08763	2.15719
g10693	0	0	0	0.28192	0	0.100387	0	0	0.2141	0	0	0.093295
g10694	0	0.158939	0.230673	0	0.296227	0.228259	0.086354	0.512402	0	0.584841	0	0.708182
g10696	1.33263	1.16258	1.10162	1.08552	0.600297	0.719173	2.12988	2.39794	2.85873	0.884214	0.748102	0.88278
g10697	4.69597	5.06303	4.6672	3.04133	3.29884	3.3975	10.077	7.76857	7.98971	4.72974	4.08319	4.73091
g10698	0.188882	0.451494	0.48474	0.99434	0.810589	0.309201	0.728562	0.447107	0.826118	0.594176	0.718727	0.581211
g10699	0	0.131011	0	0	0	0.14302	0	0	0.076256	0	0	0.134259
g107	38.8012	40.7473	38.0638	56.2167	54.3385	53.2264	42.7883	43.9342	41.3167	50.2244	44.8935	48.9346
g1070	300.737	268.558	323.934	148.699	234.948	226.96	855.88	798.339	820.218	370.004	259.363	476.378
g10700	5.01437	5.11551	5.34988	4.41313	4.54056	4.49224	7.18092	7.51112	7.03211	6.82491	7.01994	6.24944
g10703	5.39002	6.10543	4.02769	0.982082	3.29627	1.24631	5.5751	7.29618	6.07641	2.06298	3.95133	5.24835
g10706	19.0468	20.7663	19.4368	12.8797	18.8575	13.5119	24.2519	25.8841	26.0419	6.35768	9.33886	10.6325
g10709	1.49357	1.5571	1.35615	1.39226	2.40736	1.70735	2.61392	2.29169	2.48345	1.91179	2.38456	2.45811
g1071	544.997	591.368	621.872	664.297	622.962	663.051	577.907	567.159	506.248	458.137	498.709	521.272
g10712	24.5171	21.5582	22.3451	30.2529	28.886	29.9712	26.138	27.8552	27.7979	31.3593	26.5927	31.607
g10715	0	0	0.035284	0.032721	0.005456	0.005354	0	0	0	0.013896	0	0.031465
g10716	4.46136	3.52361	2.9689	2.77492	0.325357	2.94031	6.16058	7.46613	5.80647	1.39407	3.94726	3.03245
g10718	0.338019	0.64283	0.442095	0.287752	0.660163	0.283299	0.785519	0.54803	0.302647	1.44763	0.214394	0.1994
g10719	1.47629	1.11192	0.816699	0.092234	0.401942	0.171229	0.956943	1.62798	0.830972	0.434469	0.277667	0.63306
g1072	92.1707	87.315	90.9788	51.3636	57.3643	57.6444	92.3454	134.039	104.04	61.8284	54.8285	74.336
g10720	0.582491	0.190155	0.589981	0.063271	0.045304	0.218624	0.732213	0.633474	0.770324	0.379064	0.450859	0.360322
g10721	4.97493	1.58115	2.67353	1.33072	1.18998	2.17321	3.30635	3.38757	2.52758	1.10097	1.97948	1.74926
g10722	17.9029	9.62406	9.14168	8.32005	8.51518	9.02188	10.3975	11.9745	11.5914	9.16157	9.50562	10.182
g10724	2.87733	3.33713	4.63565	4.79002	4.45854	4.11412	5.56626	5.69213	5.28981	4.8069	4.2231	3.73457
g10725	2.84094	5.18796	3.31309	1.88303	1.99253	1.05788	3.73099	2.77166	3.82644	2.53096	1.60715	1.3443
g10726	3.20203	3.47991	4.41014	2.6507	2.9403	2.36224	7.20595	5.87961	5.97146	2.98002	3.14011	3.04087
g10727	6.77461	6.98366	5.63923	22.246	17.4113	24.941	0.607064	0.624506	0.493081	1.67528	1.47584	0.746161
g10728	3.76194	5.18991	6.60517	3.66087	4.14643	5.00877	1.1637	1.6843	2.40084	2.77711	1.64332	3.54658
g10729	0.041355	0.265398	0.49355	0.25244	0.157287	0.117243	0.295221	0.251712	0.578051	0.330535	0	0.214404
g10730	95.4512	87.2751	79.9299	26.0922	27.1331	32.1903	62.0945	77.6669	72.045	32.8901	39.2599	33.8585
g10731	0.993718	1.38052	1.72794	1.67392	2.14135	1.73989	2.4495	3.27164	2.33258	3.33706	2.26036	2.67673
g10733	6.83474	6.99199	5.84188	3.1645	4.03194	3.44883	9.87257	8.47142	10.526	3.03052	2.8985	3.27214
g10734	3.68903	2.40977	3.54242	2.117	2.73827	1.62092	1.68279	2.11874	2.50199	3.52727	3.95503	3.10815
g10735	1.68816	1.90217	1.06934	2.09739	1.01227	1.13598	2.12319	2.97114	1.81998	3.07411	2.21152	1.5163
g10736	2.10999	2.86406	2.33862	4.67508	3.71894	3.61717	5.66879	4.63398	4.80666	4.07049	2.90134	5.13206
g10737	17.7811	16.7819	18.2378	20.1446	19.5248	22.9688	29.3708	29.0097	35.9931	24.4555	24.456	27.2645
g10739	1.14245	2.22321	0.678011	0.516863	2.1091	2.3065	1.76869	2.35538	2.30152	1.95521	0.856398	0.906599
g1074	4.55938	4.07041	4.57572	6.26186	6.40786	6.38798	10.1146	9.80413	10.7585	7.02548	5.78964	7.31987
g10740	3.20399	3.86677	4.72224	10.2775	8.94347	9.10511	4.07942	7.21354	6.98144	10.5464	11.2113	8.48353
g10741	0.310249	0.410171	0.167468	1.41725	2.09955	2.44945	1.04588	0.338971	0.715682	0.885772	0.343994	0.847327
g10742	0.162566	0	0.268411	0	0.337378	0.230958	0.172449	0.384525	0.123144	0.344712	0.609665	0.320156
g10743	1.14226	1.83357	1.01554	2.85772	1.79093	1.97626	1.97438	2.22351	2.73558	2.17161	1.48132	2.36334
g10745	11.2369	10.7204	11.9727	12.638	12.4288	10.8485	17.5244	18.2415	18.3336	15.8716	19.3415	18.1493
g10747	34.5195	36.6553	38.5845	32.2838	34.6419	33.1104	36.3693	37.4782	34.2306	34.3884	30.0782	33.3947
g10748	23.9316	22.9315	29.0913	18.9959	20.5186	17.9312	26.9301	28.8648	28.5026	19.462	18.909	20.0741
g10749	0	0	0	0	0	0	0	0	0	0	0.087297	0
g1075	0.882109	1.56223	1.48513	1.0901	1.21963	1.20364	1.6194	2.75979	2.69776	0.948937	1.29733	1.5247
g10750	4.38825	5.45954	6.29696	10.4922	9.57399	10.0949	6.25369	6.59121	9.14935	17.4224	20.0687	14.2121
g10751	3.84926	4.37277	4.92841	3.54895	3.75863	3.18333	5.69822	5.23096	6.07781	3.86021	2.92622	3.86354
g10753	3.00171	3.32314	3.04046	1.9265	2.29401	3.00568	4.08415	3.71302	6.08268	4.18004	4.37611	3.77778
g10754	228.177	221.361	227.98	274.918	276.099	261.779	217.626	214.34	221.282	309.477	325.85	294.766
g10755	0	0	0.229761	0.393072	0.314629	0.334366	0.144738	0.072075	0	0.410897	0.09051	0.716448
g10756	17.8282	16.7276	20.2249	16.4373	17.8817	17.0127	29.0285	27.0594	27.4477	19.9399	18.0859	17.9375
g10758	6.31045	7.9744	5.68661	7.73008	9.08424	7.16002	4.06344	4.81622	3.75335	4.57281	4.43271	3.34594
g10759	0.389583	0.558923	0.122494	0.561912	0	0.596364	0.638933	0.680249	1.0151	0.120609	0.277335	0
g10760	40.1585	44.7002	51.9466	60.869	59.235	63.6536	51.4393	49.9699	49.8066	60.1419	55.5214	60.3713
g10761	1.72004	1.24536	1.70865	3.2988	2.9684	2.70125	2.01426	1.89379	2.58914	5.46178	4.43497	3.94926
g10762	316.276	326.669	304.816	281.01	265.915	291.383	239.819	251.659	258.376	236.187	240.976	220.066
g10763	47.2438	45.9083	45.7701	40.5926	42.1959	45.885	58.2602	56.2818	56.6154	42.6203	40.1384	40.3465
g10764	35.7151	35.2886	35.0737	45.1223	48.8981	48.5257	46.6204	49.0084	49.4436	49.8745	51.783	52.8936
g10765	12.5262	8.60237	14.8286	23.7519	13.0458	24.2738	18.8536	18.1842	18.9972	14.1465	18.1079	23.1095
g10766	0.214829	0.435397	0.238883	2.49629	2.35943	0.679808	0.602682	0.108536	0.100002	2.96985	2.62567	2.10537
g10767	28.5398	59.0819	45.3955	49.677	66.1952	54.2965	35.069	61.348	36.4803	33.2113	42.8086	53.4169
g1077	10.2584	13.8402	14.7602	14.7043	14.9474	17.3943	22.1691	19.051	19.5083	19.2759	18.87	20.3662
g10771	1.18061	1.56021	1.31585	0.955663	1.60577	0.902392	1.31771	1.91393	1.40485	1.19855	1.13283	1.15428
g10772	2.16548	2.62321	2.64804	1.38809	1.07215	1.06798	2.73765	2.92286	3.2622	1.40541	1.30663	1.37446
g10773	54.256	49.9201	49.9321	35.2577	34.502	37.8562	43.6959	48.2133	44.2534	33.6675	38.5766	33.284
g10774	49.1797	54.186	55.058	48.8445	44.2788	46.2101	35.5935	43.0254	34.2607	39.6328	35.6554	40.3362
g10775	6.95018	8.03374	10.1935	7.27341	8.46605	7.77075	6.68536	6.68503	7.0516	7.25043	4.82526	6.88208
g10777	12.0856	11.0264	8.53344	10.6273	11.3887	10.4463	17.7479	17.5091	18.169	6.01971	6.80745	7.45505
g10778	4.8183	3.75911	4.47976	4.28763	4.54001	6.30608	5.51571	5.89955	3.73784	9.14951	9.86328	8.84693
g10780	49.8303	49.7754	48.9069	62.7991	62.0253	65.9407	49.9486	50.5656	49.7289	71.7202	74.4806	73.5131
g10781	0.263815	0.454278	0.392655	0	0.127842	0.093537	0.781033	0.954055	0.236969	0	0	0
g10782	0.405703	0.107212	0.350101	0.541107	0.58845	0.461917	0.349501	0.129615	0.369431	0.344712	1.33894	0.758834
g10783	39.8858	48.8391	54.6549	26.2153	35.6996	32.5277	63.0149	59.746	60.7409	38.3054	38.3039	38.3614
g10784	23.5357	22.8634	22.708	10.3259	9.99418	10.5728	27.0586	25.8201	24.9175	12.3961	13.6292	12.5508
g10785	0.19894	0.416724	0.475573	0.827729	0.55963	0.857047	0.298805	0.405942	0.728349	0.642961	0.564728	0.574398
g10786	146.275	145.538	126.723	160.043	156.326	148.795	83.3588	93.7443	97.513	175.899	201.571	177.211
g10787	48.1595	48.5129	46.2849	47.4628	46.7567	45.957	49.3672	49.1914	46.9431	40.5363	36.4555	43.2862
g10788	29.1237	31.7974	32.3767	25.9186	24.0022	24.3036	23.738	25.9607	27.2829	21.6931	18.3817	22.4564
g10789	102.803	95.6822	94.2007	59.352	55.8262	56.969	95.8348	100.207	97.8578	71.7722	76.4345	66.7602
g1079	69.7057	67.7962	68.3322	69.9029	75.2311	68.5553	76.712	72.4912	70.3268	71.3455	72.1269	70.1873
g10790	3.22881	2.73865	3.6389	1.25379	1.58858	1.40768	1.71843	1.7754	1.97998	2.51452	2.70551	3
g10791	3.66137	4.44088	4.08273	3.3001	3.9274	3.71636	6.61351	6.80313	7.08445	5.23074	4.47652	4.36126
g10792	1.28371	2.56712	2.29302	2.53608	2.38221	2.50504	2.89256	2.89276	2.7199	2.3859	2.12112	2.59001
g10793	112.955	107.579	99.1061	130.737	128.362	131.246	120.525	125.401	140.228	129.352	151	147.37
g10794	29.6101	31.2041	37.3221	32.266	31.8314	35.8382	23.0826	19.0834	16.7636	27.0398	20.5706	26.3981
g10795	28.7273	27.437	32.4122	31.7706	31.4413	28.5091	11.478	11.6996	9.17469	16.3753	11.3671	17.2771
g10797	15.5074	18.5787	19.9144	11.6002	11.8299	13.5899	24.1321	23.5097	24.9883	14.6603	12.2296	15.5738
g10798	0	0.406328	0.453735	0.274468	0.325563	0.166798	0.124427	0.325339	0.113418	0.34635	1.06595	1.0152
g10799	54.9164	56.1988	70.8197	77.4927	85.5854	93.0389	39.0098	42.9452	34.6283	85.9942	101.696	89.4067
g108	42.9122	38.5941	39.2576	59.5938	57.8041	53.7169	31.6344	33.6813	27.6033	55.5685	44.3318	58.3028
g1080	18.4528	13.5272	15.4961	12.066	10.3428	10.0295	19.0915	16.9296	15.7447	7.79399	9.80087	6.82969
g10800	13.2062	16.4835	16.6669	11.9914	11.3288	11.8466	10.4917	11.2856	10.3477	14.0596	8.88111	13.1807
g10801	0	5.6649	0.123163	0.678413	0.390411	0.159573	14.3248	6.76015	0.031241	0	0.674526	13.525
g10803	101.158	92.7174	98.9066	120.221	69.4574	69.4894	78.9797	81.4267	84.1163	79.5107	90.551	75.5219
g10805	38.3183	37.1942	40.445	56.0476	47.2045	52.6299	43.3585	44.4539	40.7574	50.139	46.9818	49.4123
g10806	9.41727	9.03359	10.8811	8.63129	10.6664	9.73223	9.38394	8.24334	9.7841	10.0581	5.09965	9.34674
g10807	3.08265	2.89818	2.99639	2.37229	2.0876	2.21498	4.94265	4.94333	5.06151	2.65297	2.65991	3.03947
g10808	0.273326	0.215664	0.171812	0.318486	0.244154	0.316192	0.303444	0.185415	0.430968	0.345381	0.50212	0.563645
g1081	74.3516	76.0228	89.9948	94.7652	103.577	108.269	86.4833	71.9505	72.3519	95.7786	87.448	103.949
g10810	1834.86	1765.16	1783.56	1547.24	1464.22	1508.01	1799.85	1876.19	1625.84	1647.42	1744.67	1591.75
g10812	33.7416	34.3318	44.4058	35.4691	43.5914	38.1924	26.756	22.233	21.2819	48.047	45.3121	44.933
g10813	0	0.128028	0.149965	0.233208	0	0.225248	0.108535	0.188081	0.075197	0.052993	0.032274	0.258863
g10815	0.558453	0.843831	0.683177	2.23273	1.8754	0.883676	0.662106	1.12213	0.432017	1.45296	1.89318	1.60824
g10817	9.79214	10.5906	9.93746	3.47085	7.2469	3.64335	0	0	0	2.13989	0.981214	1.55751
g1082	28.9556	27.5563	35.4617	107.509	109.729	111.227	50.2822	51.8096	49.536	89.5292	91.447	86.5016
g10820	38.3185	38.7649	40.8509	4.08567	6.89367	4.43868	33.0013	37.6047	37.5523	11.2633	11.5555	7.27319
g10821	36.2822	36.0812	36.1611	24.0853	26.3148	28.6885	34.3915	32.6373	34.5286	24.5743	19.1885	27.186
g10822	119.811	112.535	103.038	76.9053	79.3374	79.6697	121.185	123.052	154.79	91.8572	89.4343	95.2239
g10823	4.1525	4.3022	3.72684	6.45669	5.59218	5.1921	5.01712	6.18102	6.40875	7.78354	7.69848	8.58854
g10824	712.861	734.235	697.77	672.662	683.946	712.915	506.534	513.347	501.353	588.136	624.182	577.281
g10826	5.63955	6.78232	6.67669	10.0367	8.02016	9.57434	6.02821	5.5022	6.29894	9.45792	9.96137	9.89615
g10828	2.60695	2.76169	2.60605	2.86499	2.6312	2.23335	3.89112	4.49352	4.02936	2.63868	2.42179	2.47087
g10829	36.954	33.2	34.0697	23.2832	26.7154	26.3148	28.6438	28.8671	29.2034	22.3731	17.3259	27.1145
g1083	144.368	143.914	144.145	462.781	428.363	422.631	318.686	322.616	320.857	607.833	611.408	606.448
g10830	64.7168	68.0371	66.8199	78.8392	80.8354	83.9296	63.196	68.6738	64.6713	78.9113	86.3185	81.0676
g10831	0.672985	0.4791	0.928445	1.57842	1.38697	1.81804	0.678282	0.810969	1.02924	1.09202	1.31267	1.65693
g10832	4.11898	6.30348	4.15438	20.515	18.4059	26.7253	20.0778	18.7254	19.9215	20.2041	20.426	21.8728
g10833	24.3687	24.5729	23.249	19.4457	20.484	19.8239	31.8713	29.9815	30.6703	22.9854	19.7728	23.8449
g10834	7.0728	6.48603	6.30318	4.06936	4.14546	4.2303	5.98266	6.84283	6.51225	6.12818	6.96477	5.98181
g10835	2.65144	2.1277	5.06382	2.02554	2.78119	3.07216	1.76951	2.12698	1.1628	7.88762	5.17149	8.16762
g10836	45.2157	40.4104	41.1754	26.1437	29.5175	30.1847	66.429	69.0022	67.8323	60.7058	46.6979	61.1734
g10837	227.278	229.637	242.422	268.683	252.252	250.752	243.155	231.307	219.328	230.316	224.226	222.498
g10838	26.8682	27.3985	25.2661	25.8723	27.3932	28.3848	37.0378	35.1341	34.2864	31.5909	34.0316	33.2736
g10839	0.084909	0	0.255421	0.100858	0	0.032872	0.379691	0.289897	0	0.10545	0	0
g1084	11.6352	13.3805	20.0607	47.3802	48.1876	43.8315	87.3441	73.6403	77.4367	86.1328	68.6415	86.1293
g10840	56.4708	53.2146	50.366	104.718	82.4498	94.6956	29.8025	30.6366	27.5101	143.824	135.184	134.126
g10841	5.20708	4.46933	5.02784	5.15865	6.63543	5.99595	5.31682	4.49979	5.33362	8.87846	7.93451	7.13315
g10842	17.849	16.2274	15.0031	14.1191	13.6023	13.341	23.7502	28.867	27.1099	16.0776	17.2392	16.9544
g10843	53.3605	62.5222	64.3566	60.7539	38.8873	56.9973	51.4751	55.5561	56.172	47.9407	72.6937	72.3
g10845	237.178	232.794	247.749	271.192	265.539	273.325	186.895	182.204	182.197	233.046	220.307	224.972
g10848	2.6823	3.98986	7.79338	9.38738	10.5642	10.1733	6.10782	7.64844	4.45283	8.97185	8.63284	9.97006
g10849	0.4292	0.744902	0.633446	0.37194	0.545928	0.714423	0.575292	0.729197	0.727444	1.46082	0.724689	1.21315
g1085	0.769945	0.693787	0.380508	0.755937	0.536282	0.769132	0.425619	0.403636	0.484583	0.677152	0.796719	0.764192
g10851	28.875	31.3172	37.7553	7.94625	9.06957	10.5828	36.094	35.2674	34.2262	8.45515	9.8596	10.7437
g10852	71.4114	67.1215	70.4253	42.9742	46.5794	47.7588	70.2577	70.4702	74.9171	57.9067	59.2567	55.5732
g10853	9.33587	9.84265	11.3907	9.9649	9.83237	11.9805	10.6574	11.2621	11.4502	11.8286	10.4164	10.6378
g10854	4.07398	4.2456	4.15	2.66432	3.62221	5.22774	6.03592	5.82948	6.46183	2.96809	3.10503	4.11604
g10855	13.1503	13.2888	15.27	11.1369	9.74405	11.9964	19.3142	22.8706	18.308	10.3831	13.9338	13.7525
g10857	165.131	167.521	168.786	204.273	202.931	190.274	136.834	129.035	136.175	192.864	190.804	191.186
g10858	13.482	13.5045	17.3979	18.5911	18.7824	16.8934	7.53897	9.59161	8.99039	10.8699	10.2504	12.007
g10859	180.018	155.946	133.736	68.6297	71.9276	73.2325	324.895	297.251	303.503	131.458	132.158	152.554
g1086	31.9928	31.5434	30.0281	26.0333	23.8322	23.336	32.6913	34.1658	30.1738	23.5034	23.6686	21.7012
g10860	3.80774	3.32452	5.53979	4.31991	5.18656	4.7193	6.18413	8.11657	6.35595	5.41234	4.71029	7.88421
g10861	17.1077	21.31	18.7763	20.5501	21.1449	23.4295	17.4134	15.4053	16.556	17.9241	17.688	19.7824
g10862	5.69351	5.22966	5.9947	4.12159	5.06096	4.20084	7.94522	6.31067	7.07773	4.67727	4.34302	6.0433
g10863	42.1254	40.9284	41.4705	22.0801	26.8619	24.7658	57.515	53.1483	56.4705	37.3618	23.7918	39.662
g10864	45.959	42.0722	40.1339	36.4179	36.818	35.0707	44.9312	41.5678	41.4572	45.1129	42.0218	41.2221
g10865	37.2345	40.2377	40.1826	33.7724	37.1348	40.0334	33.128	31.6933	28.0883	30.0339	31.1674	31.7018
g10866	24.0731	10.7956	23.6357	11.3943	10.9302	3.89146	24.1281	16.2472	0.059907	0.19289	6.45515	1.62972
g10867	150.556	159.886	163.489	158.323	149.059	147.838	164.385	145.604	152.992	131.382	137.776	137.231
g10869	84.7132	49.8633	48.5341	87.367	91.0764	96.4604	112.168	123.292	64.9958	69.9362	61.8158	99.6214
g10876	0	0	0.022438	0	0	0	0	0	0	0	0	0
g10877	0	0	0	0.009713	0	0	0	0.034279	0	0	0	0
g10878	3.65191	5.9649	4.90773	7.83537	5.54597	6.23998	7.61262	4.39076	3.867	9.24405	6.66974	9.48399
g10879	6.41936	8.27887	7.69715	14.8402	12.5872	12.2152	23.1572	25.4026	23.6306	18.7449	16.1705	20.6321
g1088	8.79364	9.17977	12.6065	13.6178	8.62458	5.04172	13.4898	9.43495	12.1311	6.02176	6.60242	12.4759
g10883	54.1238	51.0391	54.7065	22.5597	27.6181	25.838	69.5157	69.5927	69.5735	31.4127	25.0095	33.6241
g10885	17.1994	17.4077	15.6189	18.9015	18.9032	20.7053	15.5272	16.6895	16.2206	18.0813	17.5358	15.4341
g10889	39.887	40.172	39.6042	48.751	47.2722	44.5162	57.4031	51.783	58.9304	52.0602	48.607	52.3683
g1089	0.106683	0.209428	0.283875	0.41554	0.680053	0.372701	0.27489	0.257711	0.348635	0.952211	0.547196	0.818007
g10890	13.8757	14.476	13.4635	16.1765	16.6215	18.4324	13.8514	13.3653	11.2445	23.069	21.8396	22.4897
g10891	13.4615	14.0232	12.4971	11.113	9.72617	10.3187	13.5385	14.2797	12.8314	10.8212	10.0963	10.9105
g10894	75.47	81.5801	78.1198	106.899	94.3034	110.699	30.5021	33.2421	34.1794	52.1727	54.5372	63.7299
g10895	69.293	68.8234	73.0159	28.0621	28.2908	31.7312	83.4204	82.4736	79.6121	31.0171	32.1201	34.674
g10896	135.242	119.94	130.167	142.649	148.206	131.935	170.349	176.892	175.388	143.089	140.493	137.275
g10897	53.3115	53.7223	58.0369	21.1837	21.0606	24.1976	60.6641	65.0986	60.4218	27.1245	24.4308	24.345
g109	4.48426	4.26925	5.08508	23.906	17.5107	15.7031	9.02147	7.65242	9.17644	34.8929	38.2264	36.1065
g1090	1.42231	1.83192	2.48367	2.14868	1.8764	2.60996	2.27147	2.49817	2.35631	2.67254	2.2229	3.39285
g10900	22.0353	22.8208	22.2828	22.0295	21.702	20.0345	18.2431	18.3759	19.5196	24.5993	21.4453	21.4617
g10901	7.54789	9.17439	9.57532	107.144	85.6566	85.2166	5.16463	4.75266	5.04993	56.814	49.9994	48.7603
g10902	7.47422	7.84395	8.34083	6.08361	7.19099	6.7015	7.87616	9.19519	11.0042	8.23589	8.04572	8.17731
g10903	21.7472	22.2744	19.2497	15.9549	17.0636	15.6754	23.3225	24.7364	22.9581	20.5816	18.7168	19.8536
g10905	19.6002	12.4999	12.9342	11.9873	19.3685	20.7332	9.79825	11.0302	10.2444	14.32	14.6706	13.702
g10906	18.6998	18.4411	16.1252	36.5226	33.8081	32.9485	16.8157	20.008	18.1239	39.0468	38.0723	42.6112
g10907	45.6492	45.3203	46.9265	247.651	210.696	159.577	29.4578	36.8021	36.1686	174.892	181.305	165.304
g10908	76.3532	108.546	117.235	252.74	222.092	262.931	17.2718	24.3865	19.1256	305.642	283.959	285.865
g10909	23.8362	21.8446	20.2666	140.272	114.569	102.281	8.30755	10.7063	11.4656	123.011	137.032	127.759
g1091	15.0231	19.4327	20.9284	17.3986	19.6161	18.9766	16.8719	15.3831	18.3133	18.4079	20.3561	20.3691
g10912	9.26266	10.4499	8.21163	16.4889	14.9785	13.9383	5.38253	7.57448	5.63184	16.1581	17.5706	17.0058
g10915	0.10677	0.238767	0.394213	0.141459	0.190907	0.216292	0.419807	0.412997	0.51792	0.231843	0.20727	0.615083
g10916	43.2928	43.1308	43.0334	42.2258	42.1022	38.7812	38.1759	35.3982	41.4092	35.4276	31.2486	36.5225
g10918	5.67975	4.9959	7.43046	4.55172	5.08234	5.32671	4.13557	4.7819	7.36128	5.43297	7.87923	5.28034
g1092	51.1615	52.3979	52.3521	48.7566	48.2832	49.1569	53.2299	53.0141	52.6676	48.9968	43.5709	51.3274
g10920	13.8196	12.0521	15.2669	14.4883	12.278	11.6553	9.97057	13.7329	11.5486	18.1986	14.5495	15.4563
g10921	39.935	40.3439	41.5212	19.4482	27.0738	25.0829	33.443	33.137	38.6102	22.5134	14.563	21.9579
g10923	29.1647	30.8054	32.9892	35.8898	39.403	39.1499	35.5013	36.4048	37.5077	38.8544	40.3408	40.678
g10925	257.193	329.418	333.938	126.264	172.242	238.627	221.567	229.364	229.196	339.096	174.737	224.267
g10926	12.027	11.19	11.1569	10.3471	11.7329	11.4152	9.91261	13.0366	13.3829	10.8127	9.38848	10.3735
g10928	14.1115	13.7795	15.7941	16.6568	15.9257	19.0193	15.7731	13.6405	15.0802	16.5149	14.7394	14.5481
g10929	3.91465	3.6485	4.165	2.11104	2.83011	2.68251	5.0398	6.22888	4.90049	3.59643	3.19892	3.08863
g1093	35.8903	34.0363	32.1914	32.824	32.5673	30.0492	33.5243	33.1452	30.404	27.8165	25.7658	27.4048
g10930	53.9057	29.3772	35.4309	19.9104	24.1416	23.6946	41.0524	43.3399	52.1065	29.8767	27.4643	30.9162
g10932	4.05641	3.14942	2.8416	2.14952	4.83577	1.95101	2.88942	7.33509	7.98345	2.0531	2.65088	4.64729
g10933	13.9824	13.7003	13.8495	11.0521	9.89589	10.2382	19.9087	20.3747	20.7782	12.3082	13.6702	13.1635
g10934	0.065565	0.307909	0.183486	0.094487	0.504582	0.438954	0.887163	0.479806	0.450169	0.311428	0.444632	0.716013
g10936	30.8757	31.0348	33.8679	31.751	36.5317	29.7097	27.3215	26.1685	28.2728	33.4157	28.1081	30.4384
g10937	9.90098	10.3667	17.853	6.11179	8.76269	7.6962	4.22139	7.52663	7.23645	2.80521	9.27775	5.86986
g10938	22.664	27.6679	27.9277	16.9543	18.9632	18.9437	33.732	31.9441	33.4068	18.7176	18.4434	19.8944
g10939	30.1005	35.1771	40.0227	60.6817	66.0359	67.9496	36.1944	30.5663	32.5088	58.5975	47.0421	60.7391
g1094	18.6102	22.9212	23.0206	17.3316	17.3522	19.2992	16.0465	14.1516	14.4866	11.7858	8.50627	13.1206
g10940	19.8814	18.8363	17.7097	30.2193	32.8591	32.7666	18.7869	17.9318	18.919	33.3817	32.7896	32.0866
g10941	45.9151	41.101	47.7814	42.2592	45.0315	46.1489	62.007	59.3559	68.4181	46.4943	39.7119	51.7601
g10942	4.75652	7.49432	5.8306	8.45748	6.13529	7.18181	9.5841	10.5041	10.4443	11.3874	8.27907	12.8164
g10944	26.008	25.4107	22.1526	22.2136	22.397	21.6045	26.5476	25.3158	26.8522	32.3348	30.2013	31.9678
g10945	1.15321	1.41918	1.08201	1.01683	1.28852	0.574961	1.53862	1.64321	2.0364	1.73206	1.58325	1.68422
g10946	7.13682	6.24505	6.19454	10.8175	8.59216	6.58699	10.5006	8.65288	9.00003	9.01667	8.69485	9.05487
g10947	48.3125	46.3926	51.5331	14.3292	19.0886	17.6207	83.6213	86.9959	91.094	37.2143	36.8295	41.5931
g10949	133.242	144.535	156.435	152.506	140.237	170.483	129.5	120.769	110.913	135.344	118.616	146.117
g1095	67.0061	83.2368	80.4814	68.0715	70.3598	67.0658	67.1716	56.0549	75.6683	63.9677	71.2108	59.9875
g10950	86.7563	88.576	90.2348	59.0998	64.8189	63.6211	91.7785	90.7226	93.5579	56.1338	50.7346	57.1134
g10951	4.51964	5.01178	5.25151	5.7765	5.49762	6.31773	5.61953	6.55171	7.78652	6.97376	9.06149	7.87749
g10952	0	0.087184	0	0.373285	0.215174	0.116444	0.187572	0.184101	0.273546	0.253939	0.272203	0.211412
g10953	55.8391	41.1618	41.3891	36.7264	28.1602	52.4151	31.991	71.0038	70.7051	60.6848	67.1343	26.1783
g10956	15.7139	16.3035	17.0367	16.5618	16.36	15.3407	13.4671	14.8981	14.9774	16.3214	19.457	17.662
g10958	27.341	26.2099	25.7762	26.2154	25.146	25.913	32.7228	26.4445	25.017	21.3281	18.089	24.1925
g10959	19.2811	20.6521	26.0378	33.0403	30.0102	33.6688	20.0161	21.0325	24.9923	32.6805	32.0185	34.5095
g10960	890.909	934.232	1027.87	762.45	723.258	812.918	1301.38	1251.81	1225.21	733.616	750.278	729.842
g10961	23.8824	25.6037	26.6352	28.957	29.0548	28.1205	17.9468	17.748	14.821	21.2604	21.5641	26.6654
g10962	0.816586	0.344978	0.479258	0.107804	0.097489	0.063772	2.19369	2.40696	2.1519	0.469775	0.506377	0.468945
g10963	4.00413	4.08877	3.96439	2.10092	2.6469	3.44098	3.12625	2.54534	2.77194	3.4631	3.00064	2.39685
g10965	28.4204	28.0921	31.1536	26.5968	31.215	27.8298	31.1659	31.7745	35.6928	43.9779	37.569	41.0791
g10966	16.0897	24.6932	18.097	9.79074	9.0237	6.60512	24.2706	21.767	23.979	11.9547	12.0828	14.9047
g10968	64.5494	62.5957	64.7626	65.6822	60.0369	59.739	39.8325	35.3979	37.282	46.2865	41.0521	51.8747
g10969	75.9556	73.704	65.2472	50.5833	54.5101	53.4536	67.0305	61.7545	64.0466	59.5177	73.1157	68.6245
g1097	0.782424	0.809842	0.552185	1.04467	0.573924	1.00472	0.610704	1.05269	1.53085	1.0206	1.1348	1.10867
g10971	23.6535	25.0898	25.2581	29.6027	30.3122	28.1526	31.0183	31.1649	30.889	30.8134	28.8464	33.8286
g10972	4.00215	3.72407	4.5113	6.16829	4.58688	5.25992	6.0923	6.17824	6.19567	6.01948	5.12342	6.23954
g10973	52.114	53.4099	65.6133	95.8705	95.293	88.5718	18.6403	19.5581	18.789	52.8209	53.6611	55.8399
g10974	3.36917	2.9696	3.20027	3.70213	4.91415	4.95647	3.78088	4.67875	5.71732	2.89652	4.1555	5.51649
g10975	2.39539	1.84473	2.09699	2.48972	1.97027	1.71304	2.75785	3.65923	3.9034	2.72855	3.01402	2.12503
g10976	0.689056	0.949782	0.778139	0.605856	0.554452	0.315967	0.863115	0.986556	1.50641	0.454822	0.807974	0.26677
g10978	693.988	531.084	540.521	506.109	960.993	1156.46	378.783	438.554	295.307	559.311	497.208	329.146
g10979	1.07218	0.39024	0.43542	0	0	0.550548	0.432499	0.780217	1.05063	0.281049	0.333048	0.941962
g10981	31.9133	32.0619	32.2349	38.6358	35.9512	35.3752	41.8127	43.9275	46.8158	31.3873	28.5519	33.6468
g10982	14.9142	15.6652	12.5269	11.4893	11.1094	11.2319	17.0997	20.1388	19.6622	8.68592	12.2835	14.5933
g10983	31.1536	28.4767	26.0829	31.1508	31.7452	34.4794	44.3867	34.3398	31.0773	28.7032	24.0911	31.204
g10984	17.2415	14.7288	13.2604	7.05413	7.98103	9.36384	11.3931	10.2065	10.8213	5.29532	4.63549	6.25993
g10985	16.4795	19.2556	22.2717	10.2903	12.4634	17.6368	42.8221	28.5585	31.1066	29.8223	18.256	35.6364
g10987	1.0474	2.51816	0	0.987523	2.07266	3.3519	6.82974	4.12671	5.31833	4.0809	3.53663	3.06503
g10988	68.14	58.7907	75.6041	38.6341	36.6049	39.9737	78.0607	102.694	60.3479	48.611	32.4823	52.9299
g10989	0.460564	1.22996	0.54513	0.593929	1.33101	1.13608	0.402242	0.869784	0.63292	0.454645	0.461804	0.613415
g1099	57.8864	48.8885	55.8903	49.0705	54.6965	43.6494	56.6703	51.9652	44.0914	39.8632	31.7634	34.6156
g10990	14.371	15.048	17.0661	25.3343	29.6456	28.0179	11.0242	11.3978	10.3183	18.6859	15.5629	18.4826
g10991	0.237532	0.138219	0.26232	0.189715	0.268171	0.185517	0.187012	0.544671	0.225003	0.797746	0.211934	0.485594
g10992	61.1664	49.313	41.1266	25.6527	26.1744	28.8227	78.5756	65.7256	57.9913	48.6369	52.2605	48.4775
g10993	33.863	25.9151	23.2453	50.9186	51.8516	60.4745	88.5645	96.3905	108.227	126.029	97.17	104.395
g10994	14.9653	15.4163	12.9733	16.3762	14.0928	13.9516	20.8989	20.9896	17.1819	16.3502	19.2967	16.6616
g10996	2.62426	2.52655	2.40571	3.01165	2.66657	2.69429	2.17888	3.05445	2.32736	1.83236	3.33101	2.15251
g10997	2.30428	1.99779	2.745	3.30935	4.25411	3.81417	1.09353	1.04825	0.663488	2.51585	1.65206	3.02322
g11	0.497798	0.458193	0.363417	0.407678	0.283977	0.513111	1.29422	1.22008	0.670444	0.467501	0.368161	0.654977
g110	3.63731	4.99137	4.72729	4.17376	4.58581	4.43016	4.81996	5.23547	5.29856	4.80957	4.06307	4.35028
g1100	63.8487	59.7174	62.9939	62.8749	66.5292	65.9361	50.9516	51.9472	48.4765	60.5104	53.7068	57.7835
g11000	7.78135	3.51272	1.57259	44.4639	25.4392	24.6192	6.5825	7.60006	7.4295	18.8678	19.2807	17.133
g11002	0.818993	0.697771	0.825504	1.8682	1.74059	2.10661	1.09903	1.18024	1.23963	2.06951	1.9563	2.54506
g11003	7.74611	7.74045	8.10627	6.24105	5.94194	7.53434	10.8073	13.7115	11.6342	4.95444	5.59456	5.78809
g11004	11.0536	10.956	10.5093	14.4936	14.5732	15.9759	13.841	13.5349	14.506	15.1838	14.9573	16.4179
g11005	70.7329	75.8365	83.5099	28.0029	27.9346	29.2736	113.294	99.1558	119.689	29.7479	31.4766	34.2824
g11006	207.571	195.712	188.967	42.083	39.6954	83.0536	339.798	279.599	343.732	76.1676	102.415	71.3861
g11008	87.5942	98.2937	100.359	60.97	74.4042	58.4623	107.252	122.786	120.03	73.9969	66.6321	80.1754
g11009	462.657	482.585	515.191	269.906	291.315	286.065	378.757	326.049	333.78	223.847	176.862	225.851
g1101	22.7926	24.3158	29.4978	31.1582	30.5795	35.3125	17.7977	17.7925	16.2878	18.7088	12.3129	18.7024
g11010	237.501	237.605	241.445	289.275	279.29	286.385	191.766	195.592	177.787	236.518	248.215	247.461
g11011	111.901	108.401	109.221	106.551	96.7747	102.019	89.2466	82.0837	84.8641	61.3491	50.078	60.4864
g11012	43.7396	41.879	43.3863	30.4768	29.6952	30.6902	28.7195	29.8846	26.903	26.7819	24.9502	27.6937
g11013	138.245	129.857	134.616	161.807	156.575	167.404	256.18	218.016	227.844	160.963	171.018	158.756
g11015	2.09062	1.2805	1.63274	1.91539	1.66463	1.82401	1.75713	2.31072	3.29202	1.66672	2.15157	2.2632
g11016	16.8481	15.7411	19.0834	9.48304	12.5899	11.6906	20.0186	17.872	20.362	12.0248	10.6956	13.9818
g11018	25.2901	23.0351	34.3898	23.1533	20.7049	23.6037	17.7306	15.2924	15.2538	23.1338	15.6976	24.4489
g11019	18.6264	19.3205	20.7857	19.2384	18.2931	17.4223	20.5132	22.5538	20.7128	16.8132	15.5531	18.1889
g11020	64.675	52.1748	59.9235	50.5471	82.1124	57.2917	56.128	35.5365	50.7099	72.1877	82.6123	63.6144
g11022	37.8146	33.4556	33.4345	22.9718	20.6417	18.6348	40.1719	34.4755	36.3952	25.6273	24.8304	23.9584
g11023	12.9175	14.9683	12.403	20.403	14.6277	21.2575	18.1187	21.0053	19.6029	23.6845	22.5787	20.3809
g11024	0.177331	0.142992	0.129474	0	0	0.143557	0	0	0	0	0	0.104217
g11025	29.8472	29.2223	30.9797	26.554	29.5884	30.1463	14.9812	15.0072	12.5333	14.6083	10.7739	15.0904
g11026	105.534	91.1658	85.1157	82.5004	83.6499	84.2536	183.369	192.945	186.039	118.728	155.786	107.058
g11027	116.738	106.354	89.0929	146.115	147.064	131.891	104.187	125.523	134.512	169.522	231.891	171.463
g11028	71.934	73.5607	91.5198	157.095	163.861	160.121	43.3668	45.76	36.6298	118.608	112.807	123.838
g1103	47.5069	45.9857	44.5034	30.254	33.1666	32.991	48.8774	44.0672	42.8142	37.6626	33.8171	37.5221
g11031	101.747	100.172	88.0334	192.468	186.716	152.767	108.356	99.505	106.463	218.447	218.596	203.853
g11032	3.2499	4.42737	4.43585	3.90221	5.11794	3.41371	5.62795	5.05239	4.06887	6.18457	3.23033	6.03278
g11033	25.9928	26.5573	29.7827	23.642	18.899	20.6484	22.837	21.3658	21.9019	17.0162	14.3931	15.4431
g11034	12.95	13.0402	12.2073	6.83951	6.45407	7.99671	15.8329	15.2323	13.7166	9.76988	11.0188	10.5711
g11035	6.22449	3.60161	3.68054	4.03724	4.20121	4.36965	10.5686	6.72643	6.80945	5.84809	6.09571	6.54059
g11038	280.674	289.478	287.91	255.118	260.703	263.68	276.209	281.121	276.952	258.3	243.233	271.686
g11039	8.524	9.19688	8.19616	83.4225	82.4649	103.022	14.3836	14.9379	16.7444	54.8774	49.0354	41.469
g11040	14.9015	10.404	19.132	18.0169	18.6504	19.8384	7.56809	12.9987	12.741	11.4776	15.3943	21.1002
g11041	664.055	623.112	596.607	352.682	361.546	292.796	270.23	286.505	261.527	285.846	296.233	295.136
g11042	46.6626	52.8094	42.0452	57.9508	50.4972	59.9733	48.6841	49.6977	53.9223	66.5633	71.6312	66.6545
g11043	0.52597	0.113504	0.246258	0	0	0	0.094391	0	0	0	0	1.15548
g11044	6.21256	7.83005	7.00755	8.84939	7.51717	7.50021	9.16359	9.26019	8.60628	9.11112	8.94216	8.69034
g11045	30.9557	33.9979	32.5879	34.082	34.484	32.0168	30.1824	28.5331	26.515	53.3464	54.9451	54.4192
g11046	1.67756	1.76111	1.74836	2.8018	2.88709	2.91401	3.13341	3.13001	3.28752	3.61207	4.68977	4.58939
g11047	0.607534	0.78981	0.636825	1.73142	1.50375	1.40402	0.486345	1.11746	1.62024	1.81146	1.80331	2.25738
g1105	200.741	195.048	188.141	74.5842	79.0625	75.8788	584.478	548.053	570.869	146.423	185.096	160.654
g11050	89.6177	81.5153	81.0058	88.3826	97.0124	72.6116	143.837	146.183	154.08	144.473	76.7868	118.767
g11051	10.787	11.0531	12.3012	10.6459	10.6368	9.32444	15.8083	15.3624	14.5538	11.7767	10.6417	11.3853
g11052	37.0373	38.3482	41.7508	33.0634	34.3099	32.6616	40.6328	37.6243	32.8679	29.1212	30.722	34.131
g11053	6.42942	6.96769	8.52598	5.26131	6.54313	5.74822	9.46708	9.48262	9.52584	6.40202	6.17444	6.70399
g11054	42.7594	40.9744	39.4202	32.3517	31.5337	30.0832	41.4519	39.8572	35.3003	30.8002	27.5057	31.2411
g11055	3.8148	3.88797	4.50835	3.75094	5.24353	4.03446	5.6732	6.02557	6.70746	5.3952	5.03951	5.33687
g11056	1.13522	0.896674	1.37899	0.99212	1.22466	1.4004	1.20393	1.33814	0.597104	1.04601	1.18825	0.930097
g11057	2.76728	2.16744	3.6117	1.89836	1.25471	2.00907	3.57444	4.34557	4.07369	2.75174	2.15064	2.60811
g11058	66.8106	66.6155	69.2569	61.0028	64.5893	62.855	93.973	89.7	89.0664	72.6001	70.3561	75.149
g11060	9.51421	9.98416	9.30855	7.33292	7.09776	6.48531	12.6831	11.7116	10.7429	8.19886	7.60472	8.64134
g11061	9.71664	7.34536	7.27079	6.05459	4.86144	5.60098	8.61782	12.2889	9.63669	3.35719	7.36	5.2743
g11062	111.77	104.009	96.6197	82.0761	85.2726	76.0624	123.102	107.289	106.521	83.994	85.2325	86.7097
g11063	91.351	95.8196	100.889	158.915	186.009	187.676	91.2067	94.9644	96.3407	124.843	127.49	117.761
g11064	102.321	91.8718	90.8514	93.5351	95.6997	89.9926	107.958	102.693	94.2836	97.2686	113.227	116.402
g11066	116.125	110.694	95.995	78.37	85.2495	78.2153	88.1399	89.9552	94.8313	101.395	112.044	96.4365
g11067	0.063424	0.04312	0.16396	0	0.149782	0	0.084417	0.140739	0.07025	0.251037	0	0.046077
g11068	0.894245	0.704022	1.27313	1.02155	1.62816	0.820669	1.35948	1.81714	1.44132	1.75366	1.17641	1.62531
g1107	53.745	44.9597	48.2458	35.9598	37.8888	34.0142	59.4337	58.4074	64.9509	32.2694	26.119	30.196
g11070	36.5207	34.1446	37.106	33.289	34.971	32.79	33.1969	39.649	37.879	34.4189	32.7969	30.148
g11071	35.7681	37.9794	37.1479	33.1285	35.1694	34.113	38.661	40.308	40.6657	37.3105	37.3276	38.0992
g11072	6.09055	6.60277	7.09239	6.54419	8.29472	7.79864	6.54317	7.56453	7.95226	7.85102	8.44014	8.83019
g11073	67.9473	65.9983	72.3367	74.3946	84.9359	75.9848	46.6776	48.7202	44.2942	93.1928	90.2826	86.6977
g11074	80.9524	75.4219	70.1892	55.0514	56.694	56.3477	100.743	97.1882	88.6288	76.4239	76.076	67.2026
g11075	0.936669	0.803237	1.1358	0.889403	0.821932	0.808529	0.727703	1.09492	1.41502	0.893975	1.03731	1.02447
g11076	35.7979	32.9941	34.1621	39.1877	42.3841	41.5158	38.5643	36.431	36.76	37.3154	38.0096	37.5972
g11077	257.122	252.786	234.928	127.314	139.689	152.855	279.145	236.859	207.025	251.916	304.952	281.663
g11078	0	0	0	0	0	0	0	0	0	1.60431	0	0
g1108	17.4958	17.7761	18.6951	10.7236	11.1042	11.173	18.0914	14.1396	13.6207	8.40728	8.40278	11.3187
g11080	34.3023	37.3373	37.0067	19.988	16.6493	18.871	28.1827	27.039	27.4836	22.5767	25.4116	23.2877
g11081	53.7972	55.8856	56.6616	32.2435	30.883	30.8718	75.6427	74.9266	83.8629	32.3844	31.5594	35.2226
g11082	264.51	280.456	278.184	353.839	295.05	332.223	203.879	161.896	188.65	216.673	163.915	202.734
g11083	405.579	499.322	532.684	146.506	137.409	167.1	627.768	543.077	567.386	123.002	120.99	122.87
g11086	67.7861	65.9612	59.2181	50.7264	52.7438	62.0784	61.9535	61.2626	59.8009	50.075	62.3601	46.6471
g11087	59.7634	58.6492	57.1502	49.6966	46.0132	47.4334	72.0298	65.7167	67.8913	48.288	46.976	48.3658
g11088	125.759	185.273	214.713	230.241	234.139	152.19	132.086	106.431	192.016	90.4285	68.7489	139.57
g1109	32.4759	31.9581	32.0151	23.7642	22.5009	27.6309	26.0759	25.7175	20.5164	20.5645	16.9898	21.7067
g11090	36.2203	34.2845	34.8521	27.7578	30.9876	30.9485	44.22	38.5936	33.6052	28.9481	28.0714	29.3252
g11092	9.98453	9.26376	9.66682	44.1079	40.3466	53.701	40.072	43.6482	40.7569	50.5076	64.7053	56.8528
g11094	33.4974	30.7272	30.6958	65.6678	63.2426	62.0568	36.5336	35.0405	37.408	59.9213	63.6201	64.5811
g11095	18.9832	21.1825	23.1632	17.3972	19.0815	19.6568	20.9714	19.0809	18.9918	23.9458	21.1011	21.7903
g11096	120.295	124.974	117.497	89.4827	85.746	97.5756	123.572	120.948	114.606	113.841	135.988	122.115
g11097	17.4874	17.4448	24.1425	53.9964	59.2932	54.2831	7.22737	7.91502	7.38068	33.9092	31.2524	32.6819
g11098	112.249	123.79	122.912	179.954	169.432	170.369	156.831	151.22	157.659	295.839	340.188	311.989
g11099	60.1185	55.769	58.9016	48.5748	52.2557	42.7679	61.2202	64.5484	68.8364	65.8828	84.1574	67.4662
g1110	2.26356	2.84583	1.51584	2.01889	1.07137	1.42638	1.61455	2.37499	2.14272	1.80634	2.0234	1.42809
g11100	0.146993	0	0	0	0.140469	0.41349	0	0.302184	0.286117	0.533946	0.617929	0.379534
g11101	66.2839	65.2279	65.6248	93.2313	97.2089	98.958	78.356	72.0591	73.0152	88.4381	93.1258	87.1658
g11102	10.7644	9.78265	10.0952	11.2691	15.614	14.3461	13.6517	9.99527	10.6149	13.8813	10.9982	14.1658
g11103	0.408234	0.755247	1.13629	0.720975	0.565092	0.543478	0.512433	0.849554	0.508763	0.795702	0.571217	0.770573
g11104	147.109	168.442	156.649	162.02	160.476	145.024	109.741	112.381	115.074	131.988	147.132	132.836
g11105	167.877	150.577	142.478	58.8941	110.119	71.5106	282.043	261.509	310.281	152.161	158.024	173.54
g11106	0.975818	1.17902	2.13859	1.81081	1.48507	1.57471	2.37553	3.65728	2.34241	2.94006	2.62122	2.68848
g11107	7.76272	9.11016	11.1679	7.34557	8.47494	8.29335	15.938	16.833	14.5467	14.7548	11.1619	15.327
g11108	0.136475	0.237455	0.308608	0	0.310229	0	0.150846	0.227738	0.290437	0.243427	0.059508	0.311885
g11109	28.723	28.1903	32.1174	37.9422	38.1202	36.6325	22.595	21.5642	23.7212	32.1933	27.8886	31.5576
g1111	10.5537	12.7464	10.4809	6.4234	5.27582	7.1975	11.8364	11.002	13.2816	8.34214	6.31863	8.91826
g11110	18.2493	17.0216	17.4839	22.4584	17.6429	13.9739	38.9652	40.6742	49.7379	13.5659	17.1691	12.5769
g11111	1.82085	0.828418	1.03826	2.31372	1.8665	0.900884	2.84232	2.59351	2.32538	0.766499	0.866746	1.34014
g11112	3.64035	4.2303	4.25663	7.56889	7.4039	3.98856	2.94698	2.86654	6.59537	3.81575	4.02052	7.2083
g11113	117.476	114.359	138.431	228.45	209.955	205.576	131.173	142.791	140.903	207.099	190.959	195.555
g11115	11.5483	12.8861	13.6236	8.45317	9.3248	9.71831	8.66198	9.07427	9.0932	6.73445	5.84867	8.05215
g11117	109.396	107.652	85.9942	134.339	124.981	125.291	109.811	129.828	128.823	195.877	216.929	200.038
g11118	1.91661	1.5985	1.92365	1.69514	2.02148	1.78438	2.06306	2.62028	2.73019	2.613	2.22777	2.45008
g11119	3.1889	4.86629	3.74088	4.18483	3.90253	3.21451	5.60812	9.11365	7.59718	4.74565	3.38193	3.41131
g1112	97.882	98.306	95.5909	73.1203	73.5814	72.6003	92.1802	103.887	106.254	78.4881	73.4628	83.3077
g11120	6.60512	7.5072	6.73168	6.33766	7.69208	6.81926	8.07832	5.72825	6.89104	6.7182	6.33773	7.91859
g11122	26.9079	27.2735	30.0414	20.4292	34.2882	27.9311	39.767	45.126	42.3828	34.515	24.2555	25.0446
g11123	0.311989	0.272672	1.04968	0.416213	0.968834	1.1233	0.418622	0.708787	0.686398	0.484212	0.3557	0.996871
g11124	90.9449	94.744	98.2379	129.288	129.745	136.588	118.863	123.356	125.031	173.386	179.839	182.225
g11126	3.81417	5.05559	5.90274	4.77887	4.92128	5.13504	4.21808	5.2579	5.05392	5.12553	4.41795	4.08038
g11128	3.25513	2.56787	3.67663	2.67656	2.35269	2.54676	1.56657	4.71504	1.85954	4.23271	2.40249	3.20451
g11129	13.5531	13.7228	15.4596	13.3231	14.5344	14.1822	15.7079	17.6203	15.9987	17.9574	14.4844	16.1056
g1113	23.6125	20.8469	22.3358	13.8871	15.605	15.9326	16.2634	23.6525	19.7101	20.4303	16.6505	22.4692
g11130	9.06323	10.1032	7.31101	6.63936	6.74016	6.74214	21.6629	21.2371	21.4689	19.2263	23.2476	17.7336
g11131	123.25	116.219	131.013	126.572	139.601	116.705	221.29	222.384	240.568	282.877	330.477	263.221
g11132	15.9861	16.33	16.0493	11.8452	14.1036	13.4977	28.5534	25.7217	27.7371	18.3753	18.6815	20.2739
g11134	5.95667	6.14345	5.87292	9.50065	8.37528	8.83212	5.1789	6.73299	6.5183	6.4727	6.39406	8.37348
g11135	12.1852	9.20839	8.80908	7.20664	7.96857	8.41901	12.5811	12.2761	10.6779	8.31855	7.72868	9.47137
g11136	38.8121	42.2666	37.5959	33.0885	33.3158	35.8079	43.1212	40.2137	42.5202	32.6966	35.5256	35.8959
g11140	8.0067	8.64693	8.6194	6.57062	8.19153	6.84983	10.711	9.45003	10.373	10.395	9.69986	10.6164
g11141	42.2908	48.2054	52.5353	77.8787	73.8512	69.8958	34.4632	27.231	27.4608	53.7389	49.0929	61.3345
g11142	36.8743	31.2173	29.2562	42.2369	40.3705	43.9111	79.9844	68.2173	71.6863	45.4837	51.2955	48.2471
g11144	6.36039	7.01781	11.4077	21.8091	28.1729	23.7547	2.40629	2.21377	2.31328	14.4049	10.6878	14.1566
g11145	26.7814	26.4529	24.4708	19.1734	18.5921	19.2701	15.2847	15.9001	15.8304	12.4278	10.0999	14.2965
g11147	91.6558	95.6896	111.805	88.9098	84.1089	78.7286	140.274	132.303	129.086	104.553	108.886	111.496
g11148	26.2027	23.3949	20.7732	11.4894	13.2539	11.3907	41.5884	39.0387	40.9585	17.5834	15.8341	19.5875
g11149	15.8544	14.2077	12.9429	4.07186	4.37734	5.01674	14.7276	19.9682	27.436	4.30284	4.99126	5.64423
g1115	1.40658	2.23359	3.25563	2.81302	3.31733	3.78012	0.679992	0.868752	0.628056	2.93589	1.71771	2.74436
g11150	3.04526	2.86471	3.56472	4.00469	3.70626	3.12586	2.32918	3.63307	2.28206	3.59786	4.18217	3.79774
g11151	2.74932	2.73822	3.5152	0.40747	0	0.835063	2.10822	0.588842	0.438067	0.827664	0.195717	0.647701
g11153	28.407	27.8587	27.7772	16.4861	18.5112	18.4126	35.5226	35.7985	34.3222	19.375	19.0039	20.5373
g11157	35.3169	36.3697	34.8759	31.3833	31.2092	28.8457	37.8534	38.2588	37.5136	34.8845	32.3713	35.575
g11158	33.6006	34.1432	37.0147	48.1743	52.4313	46.3268	35.6384	41.4241	40.0144	56.229	58.261	55.2674
g1116	6.31728	7.63689	7.03225	6.75542	5.47271	4.84272	7.77301	7.53835	5.48828	3.89849	3.19267	4.49139
g11160	25.3681	20.5432	20.7903	19.6926	24.7207	23.6111	27.4728	26.3639	26.5636	26.8479	24.7439	25.874
g11161	1.12689	1.25742	1.37467	2.36105	2.53881	2.01049	2.02679	2.53627	2.62533	1.05163	1.65493	1.72677
g11162	23.8268	28.6375	27.6106	37.6286	36.4142	38.1321	32.7208	25.7366	29.8954	34.8858	34.3264	36.232
g11163	29.6645	27.8194	29.8719	36.9276	33.1513	29.2881	33.1346	39.9466	35.876	29.8994	30.7267	30.7393
g11164	3.79072	3.17713	5.29664	8.10745	10.9159	11.2263	1.45247	1.44629	1.61344	5.66118	8.05654	6.00849
g11165	2.29093	2.40312	1.8998	1.81759	2.09192	1.614	4.68331	5.27622	4.17952	2.80002	2.2892	2.36316
g11169	95.8736	89.2863	109.809	57.6854	44.7536	200.886	360.613	404.668	417.794	147.031	168.241	145.885
g1117	54.7783	63.4347	64.1512	62.7209	56.2259	74.4721	66.698	69.8351	65.615	76.4511	62.623	67.5357
g11171	13.8914	14.522	15.4054	16.053	16.371	14.5644	22.6149	22.9928	23.2347	15.7685	13.7977	16.1795
g11172	0.45864	0.741296	0.740576	0.69819	0.297455	0.676454	0.219025	0.191739	0.410344	0.598641	0	0.881624
g11173	3.25522	3.08214	4.64069	3.0903	3.11239	3.42922	4.50999	6.73335	4.64542	3.08876	3.22954	2.88808
g11174	4.97188	5.48631	5.55888	3.61473	3.9718	4.22713	6.68744	6.28908	6.72418	3.42533	3.45161	4.93032
g11175	8.58934	7.91127	7.77926	9.52754	7.1391	8.03987	11.6586	11.5486	9.05378	5.90595	6.851	6.96027
g11177	56.5177	58.379	54.1067	66.3712	67.4726	74.1856	37.5196	32.3294	27.6867	51.8363	54.3643	56.445
g11178	8.52183	9.86746	9.86375	8.92009	9.34913	10.2838	18.7118	15.7102	18.2314	12.856	11.3046	11.8886
g11179	3.3154	3.40088	3.1379	3.02765	2.57803	2.73598	3.03307	3.74923	3.03066	3.37731	2.27816	3.95196
g11184	905.242	924.648	850.979	1481.43	1507.58	1580.64	928.381	1073.49	996.7	2239.9	2469.12	2189.91
g11185	15.2155	18.3799	17.5463	34.1606	36.343	41.9248	5.757	6.89584	5.84113	48.7516	47.4246	46.9612
g11186	26.1833	22.6661	26.2963	22.0318	26.0049	26.7799	27.3262	24.9985	21.6181	24.3783	18.8189	22.1014
g11188	2.77408	2.69058	3.99135	3.77389	8.7503	4.62673	2.24126	2.24408	2.28515	4.46791	6.24021	4.63007
g11189	10.9227	7.14175	6.62596	13.3724	10.0946	13.2024	4.82359	5.7739	6.52072	9.07918	8.87743	9.35466
g1119	15.0153	15.5865	20.2452	22.1856	23.9185	23.5144	14.8787	13.7143	15.4503	20.6942	15.2731	20.5941
g11190	16.1029	16.4586	18.7591	19.4534	20.0038	20.8012	13.3086	14.2821	15.3011	18.3859	18.4713	17.4083
g11191	49.3892	42.1463	47.0712	82.7383	88.7184	95.6406	37.1684	37.2588	34.0548	69.2099	70.4751	74.5699
g11192	3.00386	4.08433	4.11327	3.61595	3.50741	3.58542	6.39107	5.8446	5.89497	2.92861	3.68965	4.16235
g11193	0.792451	0.682097	0.605284	1.20726	1.28811	1.84925	1.15307	0.735285	0.513424	0.805878	1.28454	1.17202
g11194	33.7332	32.492	27.4121	22.5427	21.9519	16.291	46.2514	41.684	36.4738	25.852	21.925	25.4426
g11195	33.9262	28.2391	23.4687	45.7479	43.8559	49.7125	34.4797	23.3365	24.6703	31.6031	27.2838	25.206
g11197	0.577994	0.692325	0.221374	0.166463	0.166155	0.46012	0.721607	1.17312	0.967783	0.23987	0.20062	0.280882
g11198	22.1324	20.5013	20.1716	11.6461	14.4178	12.2513	23.2738	21.8342	20.2346	6.0173	5.27769	15.2488
g11199	75.4721	58.7205	76.7195	52.5727	54.051	73.5248	63.1637	40.6478	58.3675	74.2229	64.9709	57.8261
g112	8.1292	7.66593	7.13101	4.9417	4.843	5.85957	9.97024	9.89475	9.84214	5.65561	5.16802	6.84106
g1120	1.80771	1.44279	1.78879	1.0965	1.12895	1.73059	1.73594	3.03687	2.52484	2.27673	1.86137	2.64777
g11200	92.6928	93.8441	119.336	178.912	175.974	179.214	48.8882	49.0422	48.3744	126.682	117.235	133.589
g11201	35.3194	37.4477	32.9915	20.426	22.6866	24.0478	43.8426	45.2652	42.2311	32.4859	30.9626	29.3126
g11202	58.1102	48.8905	54.8949	17.5952	20.6929	19.6865	50.3582	48.2734	48.7067	21.9818	18.9468	23.3411
g11203	0.214613	0.206043	0.782007	0.37842	0.334935	0.362602	0.690945	0.49905	0.406853	0.269028	0.587605	0.413031
g11204	6.12202	4.91364	7.52168	6.16384	8.3743	9.28416	3.48428	3.91762	2.70383	6.29113	4.1936	9.34185
g11205	0.137218	0.567361	0.199289	0.153423	0.100266	0.097725	0.348156	0.589755	0.242452	0.457849	0.26371	0.398013
g11206	37.0211	30.1104	26.6952	36.8116	34.7595	35.8641	36.2653	39.368	46.7123	28.2242	51.6372	24.5692
g11209	0.954349	1.03284	1.62463	1.87807	2.39855	1.91725	1.56356	2.16879	2.81813	1.90599	1.58377	1.94028
g1121	77.8558	75.8861	73.781	52.0615	50.5254	46.1261	34.5618	40.5811	34.1967	40.0317	40.6232	32.6679
g11211	24.189	14.2784	14.9933	17.7697	20.4175	16.7258	14.7075	18.7279	26.4153	15.272	22.4972	21.1711
g11213	49.6196	51.3425	51.2902	45.3184	41.0788	50.6448	72.6198	75.0288	76.1775	52.1664	58.033	53.2268
g11214	14.9709	14.983	12.8578	14.236	12.955	12.0237	23.2649	22.8031	21.9219	18.2291	18.9179	19.9223
g11217	28.7312	24.7033	22.7611	19.3267	20.3451	19.0404	42.6569	41.3956	40.5098	28.9387	27.637	28.4062
g1122	227.674	219.421	202.471	392.883	352.396	327.312	198.674	224.132	230.994	473.238	493.862	418.611
g11221	84.3174	71.3915	69.8883	70.3573	77.0189	68.2898	58.3029	55.4095	56.8803	79.4339	79.6696	82.0348
g11222	22.3509	18.8229	19.5472	16.3639	17.6844	18.0134	36.6229	33.4417	36.7322	24.4163	25.6375	29.7675
g11223	1.0882	0.923972	0.994695	1.33938	2.28776	1.4665	1.04165	0.961324	0.810386	1.28822	0.687112	1.24374
g11224	14.0127	13.6217	13.6571	15.559	14.8147	12.5002	11.1165	12.3498	10.7555	11.4298	11.308	12.3995
g11225	120.669	119.526	127.721	189.832	185.452	185.944	84.4983	85.7437	85.2616	151.404	147.397	140.367
g11226	20.2686	20.67	22.5153	22.0191	22.0316	26.1594	20.0105	16.3401	13.2935	15.7437	14.6132	17.1159
g11227	0	0.459863	0.949262	0.460503	0.461978	0.194772	0.4191	1.09105	1.06258	1.03092	0.424268	1.36138
g11228	15.3497	17.8279	15.939	16.3352	16.4857	16.8664	17.641	18.1232	19.0359	19.7697	18.1285	20.5378
g11229	17.0909	16.9404	13.9086	14.457	13.0292	14.1364	20.2377	22.0466	19.3667	12.9249	13.1449	13.3119
g11230	15.655	13.9749	12.3582	18.8507	16.9722	20.8926	21.5395	21.2285	19.3719	14.8495	16.7022	17.0984
g11231	7.01911	8.0145	8.25431	10.7462	10.8001	16.4961	9.51904	9.78535	15.9428	13.9615	21.5629	12.1804
g11234	1.54578	1.50468	1.79606	1.57909	1.98561	2.12796	1.28424	1.15833	1.49193	2.89186	3.07041	2.3661
g11235	38.7252	40.7394	35.2965	52.0098	49.931	56.4983	32.2461	35.5167	29.5873	68.693	81.5369	71.4399
g11236	17.4698	15.7387	15.7359	17.1985	17.5908	19.6786	13.8637	14.2929	14.0688	20.948	19.9514	20.0826
g11237	211.127	144.581	89.1925	25.655	33.1294	39.0027	65.2507	79.665	77.3061	88.3037	106.473	100.916
g11238	78.3711	86.3174	84.4635	190.449	214.496	226.144	67.0997	82.905	78.8236	363.531	495.124	296.196
g11239	12.3922	12.9141	15.0501	15.6133	15.568	16.4919	13.8515	14.4387	16.0922	23.5338	24.0513	20.194
g1124	5.96917	5.70816	6.85782	4.0022	4.97174	4.48538	10.7949	10.7087	9.67905	6.79108	6.79096	6.7154
g11241	708.114	456.614	832.681	412.535	439.261	439.344	401.454	819.789	430.152	557.82	606.985	543.414
g11242	1036.04	1138.24	1168.8	1004.7	1125.38	1273.3	179.544	207.883	180.376	1201.94	1440.51	1226.55
g11243	33.7953	37.0955	40.7069	19.9543	22.4345	21.513	42.5939	42.9331	44.9349	33.5202	34.6244	33.7976
g11244	48.0007	49.3288	45.1533	75.8498	74.5397	68.3749	32.9811	33.0269	38.0655	54.3995	44.0181	45.8929
g11246	69.3529	136.583	124.531	48.8887	40.5817	59.7861	68.0762	92.265	58.3889	57.6484	40.3029	59.2264
g11247	0.872725	0.765109	1.21104	0.78979	0.772011	0.884136	1.28994	0.800343	0.4162	1.06756	0.754598	1.16554
g11248	102.719	93.7384	100.975	108.841	112.168	102.839	92.1602	93.564	93.9846	116.1	118.101	117.918
g11249	12.8628	14.0873	12.2339	21.1372	18.1938	19.4499	10.1974	12.0336	11.4742	16.7461	17.8954	17.0974
g1125	0.349168	0.416692	0.730474	0.96038	1.384	0.801514	0.732151	0.774999	1.64668	1.40231	0.874051	1.58698
g11250	112.365	141.682	143.942	164.314	166.195	135.147	131.259	126.148	121.899	168.226	165.974	138.521
g11251	49.2815	47.3345	48.7245	52.3608	50.0503	44.1126	34.2257	40.6297	39.9775	47.6523	49.2371	47.3915
g11252	0.556477	0.984372	0.872703	0.48312	0.660187	0.483439	0.843035	1.20064	1.14757	1.35937	0.767222	0.530142
g11253	27.0536	27.0485	27.6733	35.5513	36.0732	35.9761	37.5159	38.5668	40.0104	44.5815	38.8154	48.8439
g11254	1.34125	1.36565	1.6951	1.67365	2.11341	1.81243	0.995985	1.10439	0.657768	1.3129	1.13634	1.1995
g11255	35.875	34.1124	36.5311	38.6449	38.5909	40.2126	26.117	26.1343	24.4013	33.8136	31.9835	34.5041
g11256	130.71	125.327	131.147	116.522	122.349	103.912	171.959	172.193	183.559	168.816	164.142	180.151
g11257	25.7713	28.5946	28.6695	19.1335	21.7664	19.755	23.8508	23.0996	26.3691	19.7767	21.8309	21.9061
g11258	10.2226	11.6148	12.4823	13.3555	15.0979	12.8638	8.47864	5.33711	7.62054	8.96876	8.77521	9.78396
g11259	709.894	702.675	774.903	771.951	808.839	790.252	469.983	460.353	412.345	479.368	413.699	476.758
g1126	86.7305	79.069	84.0569	192.287	162.327	140.377	77.1371	81.3905	86.4035	163.274	150.08	154.305
g11260	3.2031	3.84289	3.86267	4.60162	3.71283	2.62034	2.86767	3.29747	3.41452	1.8498	3.56577	3.48694
g11261	1.57217	2.42121	1.8552	1.67809	1.66253	1.64663	4.03022	5.34138	4.93077	1.98928	1.62057	2.14873
g11262	0.420332	0.335678	1.03168	0.385359	1.17797	0.87444	2.70691	1.8666	1.99451	0.551158	0.657572	1.77417
g11263	27.7326	32.4994	35.0645	17.0297	16.8573	18.7521	25.3702	24.6064	20.7288	13.079	12.0515	15.9465
g11264	3.11168	3.56388	4.23342	3.80641	2.73105	2.87817	2.10883	3.77431	2.80876	2.57513	2.67968	2.94308
g11265	22.1328	21.6859	22.1499	31.5566	31.2217	32.3448	7.08539	6.8915	5.38182	17.3171	15.3615	18.5315
g11267	3.07311	5.61062	2.84519	3.04941	3.2871	6.06124	4.98846	6.12359	5.86569	3.86583	2.46592	5.94859
g11269	14.3476	14.5351	15.0425	8.35465	11.1902	11.9425	11.3392	12.7862	11.7479	9.42644	7.13618	8.65455
g11270	5.05634	3.43678	5.45832	3.61759	3.39973	3.14214	3.05392	3.99024	4.20798	3.20269	2.79851	3.28337
g11271	9.78955	11.1725	11.3919	19.1318	19.9225	17.1617	14.1639	17.3419	17.1318	23.7233	22.1473	22.5747
g11273	1.06447	1.07502	1.11934	0.86995	0.932856	0.832693	1.37996	1.55455	1.06407	1.15126	1.12403	1.48974
g11274	4.7165	5.88901	5.5209	3.00965	2.73266	2.85193	8.76881	9.80558	8.18223	4.06332	3.58629	3.57809
g11275	17.799	19.168	19.7321	15.6484	19.8894	17.289	12.9795	14.7712	11.7498	14.0701	14.0091	14.7329
g11276	3.72169	2.95589	2.40075	1.64771	2.16951	2.75541	4.66149	5.33571	3.18117	2.25361	3.19387	3.62395
g11277	0.431714	0.18175	0	0.099483	0.270468	0.673685	0.23507	0.014574	1.31124	0.17212	1.41422	0.710849
g11278	13.9321	15.9598	25.521	47.7919	51.5026	49.8496	5.56204	5.49517	4.64138	28.9258	23.2047	29.954
g11279	64.9052	62.97	60.7007	66.8571	68.5412	69.9937	56.407	58.1378	58.2137	77.3256	80.3981	72.7187
g1128	4.29432	4.56008	4.27432	2.26535	1.20342	2.34607	9.35585	22.2282	10.1897	4.3634	2.37122	3.74674
g11280	0.832982	1.07485	0.785533	0.413518	0.390686	0.742558	0.942942	1.1863	0.972513	0.728118	0.61318	0.777638
g11287	1.72116	1.06159	0.851037	1.65757	1.29175	0.863886	2.38083	1.68334	1.56924	0.866567	1.80588	1.16448
g11288	6.67228	7.66176	7.02745	8.06446	4.90536	5.60688	8.19347	10.2827	9.28517	6.49945	8.70945	9.03213
g11289	8.15609	8.13676	7.6394	10.6474	8.05018	9.99253	8.01335	6.46986	6.53677	7.68888	8.94906	7.15817
g11291	11.8212	17.993	10.3984	10.2536	9.01653	9.17395	28.4978	27.3201	14.2197	10.8234	11.6542	10.4075
g11292	0.45822	0.783516	0.235186	2.5764	2.17494	0.955463	0.271645	0.442448	0.468588	0.821544	0.609804	0.782268
g11298	0.693243	0.838087	0.713031	2.0072	1.35375	1.47298	1.57869	1.66348	2.36541	1.75105	0.955634	0.962327
g113	91.8362	67.6418	46.8246	79.3566	76.4065	65.008	81.3087	60.8631	66.7888	88.4504	99.3059	78.4141
g1130	0	0	0	0	0	0	0	0	0	0	0.08685	0
g11302	0.283045	0.488554	0.552138	1.41514	1.25821	1.1998	1.55109	1.07856	1.45705	1.29035	0.784165	0.813579
g11304	0	0.0029	0	0	0.009422	0.002343	0.002363	0	0.012856	0.006195	0.007243	0
g11305	0	0	0	0	0	0	0	0	0.005662	0.000823	0	0
g11306	0.202575	0.144125	0.156299	0.032365	0.035197	0.034536	0.065066	0.077527	0.036828	0.051546	0.159238	0.09726
g11307	0.004136	0	0.003919	0	0	0.011531	0.005869	0.004353	0.001654	0	0	0.00364
g11309	0	0.018436	0	0	0	0.013239	0	0.001189	0.005347	0	0	0.006214
g11313	0	0	0	0	0.017621	0	0	0	0	0	0	0
g11314	0	0	0.008984	0	0	0	0	0	0	0.008846	0	0
g11317	0.380272	0.249907	0.247244	0.155503	0.111235	0.138092	0.136011	0.093122	0.058981	0.164188	0.192392	0.389415
g11319	9.42769	9.64828	8.56219	5.42504	5.23278	4.55012	16.8552	16.3628	11.8904	7.33072	5.63428	8.00031
g11328	230.989	221.059	224.411	243.374	218.092	233.494	188.438	193.239	196.294	180.17	158.904	179.647
g11329	43.956	42.4214	47.0553	48.7214	39.2882	45.9348	42.4879	41.3402	41.3587	37.1317	38.1911	41.2166
g11330	3.79142	3.64493	2.56969	3.34179	2.57602	2.07556	5.18361	6.03322	5.66325	2.81985	3.15403	2.91651
g11331	1.98473	1.44018	2.05955	2.7706	1.48818	1.89584	1.50561	2.72233	1.33306	3.43108	4.36688	2.13051
g11332	0	0	0.493476	0.343216	0.24883	0.122078	0	0.411065	0.13018	0	0.141545	0
g11333	58.5162	64.6302	62.1075	57.5197	60.0866	61.3113	52.6598	53.9833	55.0853	61.9927	70.6187	64.92
g11334	2.3602	1.87564	2.14992	2.55694	3.11795	3.27995	2.92227	3.53673	3.11982	3.43153	3.59133	2.74355
g11336	14.5727	12.5857	10.4901	9.03992	9.4649	8.49082	12.5534	13.3034	13.1231	11.7132	6.8223	12.3044
g11337	18.7673	25.8606	25.5735	15.5906	16.9897	38.2734	26.6361	30.2441	28.6937	51.3369	30.8616	25.4041
g11339	7.16779	7.56582	7.37738	5.5279	5.74562	9.42361	4.98141	6.10065	4.61026	6.78866	7.38387	6.15602
g11340	6.64923	7.47661	7.72975	8.89777	9.45315	9.54458	7.04472	7.98103	6.33921	12.7415	9.9795	15.3512
g11341	0.34496	0.487581	0.455833	1.46876	1.37123	1.33694	0.475773	0.616379	0.938041	0.866767	0.369594	1.36164
g11342	1.42939	1.35322	1.37576	1.01061	1.46691	1.29993	1.61414	0.868127	1.6158	2.48572	2.61638	2.36396
g11345	65.7752	55.0685	61.0219	59.0684	54.4889	52.3119	70.9632	63.4076	80.712	62.5838	74.426	50.9132
g11346	39.7029	38.2075	43.7287	42.6479	42.686	44.2222	24.1989	25.4964	23.6321	36.122	28.4575	36.1787
g11347	175.151	170.831	162.106	146.314	154.036	143.677	239.071	258.384	254.494	300.557	324.536	286.53
g11348	0.075246	0.156387	0.107312	0.174319	0.067911	0.242667	0.085615	0.031197	0.027929	0.327086	0.160856	0.239746
g11349	130.713	123.482	151.754	194.751	177.63	153.336	98.125	88.0994	94.26	124.353	124.322	119.343
g1135	0.042501	0.074495	0	0.037598	0	0	0.075788	0.090061	0.042355	0	0.046207	0.055739
g11350	12.1024	12.7178	14.9442	20.1575	22.1104	19.6989	8.69392	9.32897	9.26063	17.1082	14.3391	15.1496
g11351	19.7101	20.5622	18.3098	17.0458	20.2192	18.6161	18.6196	18.8168	17.3467	18.2877	14.9625	14.3256
g11352	1.74421	2.4109	1.71926	2.80291	2.93526	2.36563	4.67197	4.96885	5.49677	3.66792	4.03578	3.85174
g11353	48.2786	43.0595	46.0342	37.4037	44.4302	39.7945	50.2633	42.2348	39.4362	33.4466	35.0526	15.0217
g11354	8.38575	8.9619	11.0712	13.9267	10.6923	11.7452	6.68961	6.92843	5.65749	12.0772	9.00556	12.5365
g11355	7.71037	8.16492	6.64318	5.68234	6.5633	6.62401	9.65869	8.01395	10.3164	7.60232	7.87005	8.06948
g11357	0.608708	1.4377	0.807512	1.31062	0.943259	0.616196	0.627155	1.06233	1.01149	0.982351	0.713706	0.660919
g11359	1.89906	1.49396	1.9592	2.09437	2.1808	2.57337	3.16037	4.72875	3.32001	2.05395	2.44753	1.91732
g11361	0	0	0.409103	0	0	0	0	0.790969	0.657708	0	0	0
g11362	198.146	185.445	149.014	64.5118	63.339	74.2694	174.719	185.919	190.683	110.835	118.855	116.822
g11371	1.47631	0.285111	1.55398	0.615488	1.19289	1.16244	0.34235	1.5844	1.14798	0.453671	1.20277	1.66663
g11372	7.04429	5.86296	5.47461	2.50415	3.80427	4.16739	25.6855	30.0172	33.0461	3.68145	4.63151	3.82021
g11374	16.3093	14.8305	15.1654	12.067	11.9455	13.5027	19.3081	15.759	16.0435	14.9013	13.7652	15.9254
g11375	112.654	124.047	111.046	102.471	114.959	118.474	338.867	351.399	353.018	168.688	172.128	172.469
g11377	39.202	34.9405	36.9852	0	0.623942	0.439642	69.6421	63.7659	71.0736	0.573644	0	0.230878
g11378	2.44406	2.53781	2.97756	1.04553	1.25275	0.611163	2.55676	2.57872	3.4889	0.843813	0.683401	0.858503
g11379	1.49511	2.70044	2.99972	6.87709	5.59448	5.05027	2.72004	4.10229	3.38734	5.44837	4.60094	5.60294
g1138	0	0	0.002831	0.028008	0.007995	0	0	0	0	0	0	0.007014
g11380	4.41289	4.37844	4.26069	4.34619	3.20556	4.28743	5.98494	7.92927	6.17289	5.01554	5.99283	5.8961
g11381	0.479656	0.510264	0.504041	0.689881	0.508995	0.669726	0.598867	1.12623	0.986414	0.395434	0.564839	0.738081
g11382	117.402	121.6	109.092	88.7605	84.9695	92.832	132.849	142.099	148.257	99.3494	107.438	100.634
g11383	65.9812	66.1377	51.7558	33.2292	32.5683	30.2854	96.2337	104.272	115.447	40.4928	46.7468	37.1296
g11384	3.74652	3.40888	2.38567	1.12716	2.21539	0.806265	2.11397	2.91865	2.61003	1.72816	2.47106	2.50499
g11385	28.1623	29.1217	33.741	23.978	24.0265	23.6925	28.2998	28.3526	29.7588	22.9723	23.5416	19.301
g11387	8.03926	10.037	7.30463	10.7689	8.53494	10.5775	11.4555	15.0333	13.1547	12.9408	11.5375	14.0593
g11389	9.03967	7.76459	7.48686	5.92546	6.69678	6.12329	9.06056	11.239	10.401	6.51004	4.31927	8.30991
g11390	5.84476	5.6912	4.91184	5.14207	4.72819	4.56192	11.0651	10.034	11.5086	4.47422	6.22186	5.41924
g11393	37.389	40.1601	36.2121	97.4273	97.6556	104.095	44.4559	36.7604	36.7931	42.1527	49.1079	46.3117
g11394	1.41329	1.69167	1.7592	1.80507	1.63105	1.31772	1.90761	3.21796	1.49281	1.65814	2.02686	2.85372
g11395	4.3821	1.8456	4.35152	2.42827	4.46504	1.6529	2.55782	6.39334	2.46859	3.76799	1.73737	3.31963
g11396	10.463	10.6702	7.7776	8.64564	8.35528	9.68558	16.163	14.3232	15.7523	9.88345	10.9343	8.93334
g11397	1588.49	1457.94	1096.26	1314.46	1092.42	1148.97	2002.86	2113.74	2304.4	3399.99	4444.67	3330.67
g11398	297.699	280.478	234.202	234.068	209.895	212.845	518.103	523.296	549.527	535.504	618.679	571.692
g11399	33.0871	34.1369	28.7936	22.6647	21.6952	21.0669	92.5822	97.3707	98.6319	54.1018	66.6701	44.7861
g114	0.399723	0.230913	0.518362	1.26424	0.927879	1.27491	0.25966	0.366617	0.484436	0.901454	1.23564	1.22153
g1140	0	0	0	0	0	0	0.159191	0	0	0.199246	0	0
g11400	42.8096	41.7046	50.0984	29.9434	36.5309	31.8019	41.3535	37.1981	39.0949	34.3651	29.5325	37.1226
g11401	66.2476	67.2858	74.9966	58.9863	78.0421	72.3726	145.783	135.195	118.77	112.866	76.7373	150.092
g11402	20.365	23.4848	20.5374	16.718	18.4964	15.2753	54.0575	52.2332	47.2016	37.0586	45.8253	35.8914
g11404	44.7493	43.1318	47.1631	28.0192	35.6206	35.1081	37.9267	34.3502	39.6082	24.8654	17.3671	25.2641
g11407	111.351	115.54	114.723	118.787	124.424	127.047	108.023	107.025	111.347	113.975	112.208	118.42
g11408	0.785808	1.10027	0.633526	0.459637	0.846617	0.839975	0.697809	1.23442	0.849767	0.919394	1.02029	1.04184
g11409	0.445293	0.400861	0.58336	0.566496	0.542698	0.598665	0.455287	0.79299	1.04898	0.451173	0.402506	0.3359
g11410	20.2602	22.8765	19.9298	19.2729	18.0414	15.946	33.3941	40.1061	38.2707	24.3156	24.3683	23.1714
g11411	56.296	54.8433	57.9229	33.3625	34.1155	38.532	56.7789	53.5674	48.0887	33.3542	29.3496	32.9982
g11412	0.832312	0.652451	0.848057	0.761308	0.849332	0.470805	1.65389	1.70684	2.09874	0.558383	0.987401	0.737301
g11413	3.11734	2.18751	3.15476	1.93136	2.69492	1.81516	3.89705	4.52506	3.93794	2.66539	3.3067	3.29389
g11420	0	0	0	0	0	0	0	0	0	0	0	0.013984
g11429	0	0	0	0.001821	0	0	0	0	0	0	0	0
g11434	5.60576	5.4232	5.77109	5.25724	8.67104	9.57052	5.73609	3.13057	5.30933	7.63067	6.26161	4.93979
g11438	0.223916	0.237134	0.165315	0.302593	0.255266	0.491853	0.407038	0.396201	0.310651	0.295941	0.284104	0.335544
g11439	78.0752	84.1299	85.9314	114.836	114.177	129.275	70.7934	72.4914	69.1793	97.8698	100.721	101.041
g11440	55.4508	56.2976	60.1565	61.8319	53.285	52.4618	37.3179	35.6418	39.7046	40.5707	37.5918	44.1646
g11441	0.169135	0.25101	0.274914	0.49465	0.266507	0.288349	0.113112	0.161942	0.186155	0.405525	0.69507	0.445298
g11443	0.029113	0.034209	0.049418	0.152101	0.157018	0.261403	0	0.040116	0.041266	0.160687	0.430796	0.079461
g11444	0.348621	0.787969	0.52536	0.40781	0.655855	1.17584	0.430386	0.147107	0.578246	1.10511	0.922532	0.996187
g11445	36.849	38.4029	41.6379	49.0137	53.5088	55.8401	41.3337	41.7894	41.4212	50.0897	49.0921	50.7642
g11446	1.2729	1.17183	1.11776	8.07646	8.52807	5.09918	2.60597	2.38356	2.35655	2.98312	4.81663	2.39225
g11447	27.7975	20.9637	22.0228	132.092	117.042	110.947	74.4978	75.3518	64.9514	92.2123	103.901	93.2088
g11448	42.7676	43.6835	59.5337	52.6486	66.2673	62.456	17.3378	17.6668	15.9687	45.0012	34.0688	47.8897
g11449	0.966491	0.90706	1.45917	1.18139	1.27965	0.905005	1.47478	1.47314	1.60484	1.10893	0.66348	1.1401
g11450	1.3372	1.79425	1.35275	0.743842	1.32673	0.739326	1.66069	1.6063	1.82149	1.8225	1.71439	1.48541
g11452	13.8289	12.4145	13.076	16.0635	17.7796	17.653	13.3385	12.6432	14.6238	19.9788	21.8239	21.1313
g11453	2.6205	4.1003	2.80309	3.52924	2.72553	3.3375	6.90131	6.0405	6.16059	3.31862	3.7874	3.13801
g11454	111.406	120.719	111.612	103.579	105.196	111.41	97.2633	99.759	88.2802	107.607	98.0254	116.43
g11455	7.74537	11.3888	17.5126	31.4406	32.5448	32.6995	9.44627	8.17163	7.24437	24.059	11.0544	22.7169
g11456	0.527351	0.442466	0.748252	1.34021	1.01318	1.2122	0.598985	0.758172	1.09964	1.01832	0.573976	0.709759
g11457	1.93596	2.39422	1.94181	2.10714	1.21814	1.4785	3.08257	3.41975	3.02329	1.93808	1.67222	2.0236
g11458	5.88204	6.26044	6.60309	4.87045	4.5168	5.45133	6.12362	5.46745	4.56591	6.41794	5.79343	6.76734
g11459	2.52076	2.24096	1.97975	2.70955	2.29448	2.47509	3.06239	2.82415	2.8361	2.52901	2.427	2.57165
g11460	30.8021	28.7498	31.1039	29.0216	27.7998	25.5315	38.6486	40.6607	41.6338	36.6044	32.6345	38.3908
g11461	55.4415	59.7084	63.8809	76.2643	77.2194	73.8936	63.0361	62.273	63.6555	73.6226	72.888	72.6964
g11462	0.110875	0.23229	0.289188	0.470285	0.374269	0.609182	0.412891	0.191034	0.533755	0.917777	0.601746	0.57574
g11463	14.7261	15.0214	14.9681	9.96556	12.5954	12.3947	27.2656	14.8445	21.1122	11.4567	14.2475	15.4016
g11467	0.381178	0.219712	0.204886	0.117715	0.172352	0.249823	0.854503	0.313077	0.31219	0.694611	0.745791	0.321108
g11468	43.5679	43.3305	48.2209	41.7406	44.3008	46.5319	37.5188	39.8147	33.7582	44.0116	39.3148	41.9658
g11469	31.3004	33.7405	31.9022	26.3975	24.7227	28.6449	34.9462	35.9958	31.3565	40.2912	39.05	42.6663
g1147	0	0	0	0	0	0	0	0.020602	0	0	0	0
g11470	0.333272	0.264146	0.414057	0.19852	0.15377	0.326824	0.550791	0.544028	0.878419	0.155851	0.215937	0.214098
g11471	96.0664	61.9537	82.7597	57.8556	58.9357	63.0417	69.5145	96.1256	89.6325	74.4213	75.2261	74.3997
g11472	3.86676	3.29388	4.02236	4.25894	4.21054	4.44607	5.64899	5.91684	6.74258	4.25889	4.02929	4.53648
g11473	0.077091	0.33721	0.049137	0.667559	0.171786	0.241493	0.238028	0.189011	0.7814	0.787315	0.886203	0.719725
g11474	0	0	0.010607	0	0	0	0.006774	0	0	0	0	0.008213
g11482	0	0	0.029225	0.158632	0	0	0.041282	0	0.123352	0	0	0
g11483	0.047343	0.183815	0	0.144174	0	0.088488	0	0.099652	0.094677	0.176684	0.077035	0.041672
g11484	10.8445	11.6634	9.82073	7.58911	9.06124	7.48849	15.7511	15.6389	15.0691	9.57464	9.43033	11.1106
g11485	4.93584	4.32791	3.85431	4.84812	4.7836	4.81482	3.25466	3.62837	4.23934	5.47233	5.25908	5.19785
g11486	0.06264	0.193298	0.098752	0.318658	0.272637	0.250641	0.27311	0.220095	0.45741	0.563086	0.237582	0.495133
g11487	2.09785	1.88515	4.38548	1.78357	1.32028	1.75693	6.48468	6.7211	1.94418	2.22549	1.5521	1.7095
g11488	3.65473	4.26255	3.98781	4.70753	4.96554	4.38158	4.19183	4.62725	5.74427	5.26085	4.75448	5.23357
g1149	0	0	0	0	0	0.047435	0	0	0.050127	0	0.024527	0
g11491	3.79509	3.83899	3.28616	1.82117	2.38395	2.4637	4.58003	5.55688	4.37454	2.79234	3.03828	3.08216
g11492	10.5444	11.9801	8.56594	7.21516	6.82609	6.89706	17.2651	19.4288	17.7783	7.04746	8.20499	8.00354
g11494	0.042719	0.017473	0	0.021269	0	0.018083	0.03146	0	0.080814	0.02754	0	0.024596
g11496	3.40543	3.35417	2.1883	1.10065	2.14043	1.13765	5.4458	4.2133	4.50738	1.66336	2.822	2.16128
g11497	0.143674	0.12677	0.13845	0	0.439661	0.226335	0.326297	0.152234	0.170443	0.112691	0.370646	0.04287
g11498	1.33067	1.33072	1.56728	1.49242	0.843474	2.81492	2.98489	1.912	1.23615	2.79571	1.23134	2.20987
g11499	2.20685	2.13332	2.55	1.71757	1.93946	2.41716	3.42436	3.47624	2.92089	2.72244	2.8342	2.56987
g11500	1.97833	1.42983	1.8994	1.70703	1.88042	1.78569	2.833	2.64875	2.92216	2.02045	2.26616	2.07781
g11501	9.28339	10.1267	9.45643	12.3617	13.3618	12.2282	8.61042	8.54399	8.31091	9.73917	10.0483	11.3002
g11502	13.015	9.33027	7.71585	9.4022	7.84657	7.21012	14.3217	13.5478	9.84491	6.70535	9.86759	7.67305
g11503	7.8049	8.30111	8.08229	7.45624	8.82936	7.49539	18.9175	19.3403	18.5224	9.97433	9.09531	10.8914
g11504	4.27808	3.75545	4.80702	2.7776	3.13878	3.04459	5.44617	6.68054	4.69597	3.61972	2.09814	2.87406
g11505	0.361389	0	0.30958	0.095909	0.270021	0.474862	0.387687	0.752771	0.145269	0.33808	0	1.02391
g11506	0.111254	0.221358	0.156376	0.174647	0.26305	0.179995	0.344636	0.192546	0.223868	0.327996	0.076676	0.265168
g11507	44.9961	46.9467	44.5157	43.4624	51.1366	50.9341	45.6605	44.7183	42.2483	57.0431	60.2089	60.3454
g11508	2.31704	2.49652	1.87989	2.51811	2.78258	2.98098	2.30495	1.99786	2.79755	2.84442	4.8901	4.17332
g11509	9.92551	8.30859	9.41905	8.76032	7.33558	9.69777	10.5776	10.8704	10.986	6.8123	7.09214	7.82289
g11510	68.9203	80.9386	70.5307	98.8056	86.5542	90.0545	71.2045	77.3963	71.7419	99.9927	107.932	104.043
g11513	27.1689	33.5813	34.248	31.976	32.1852	30.7374	30.1779	29.4805	26.7435	32.5451	31.8757	30.8506
g11514	4.39788	5.14154	3.32036	3.16508	3.62005	4.67409	7.29687	6.54561	6.36824	4.43839	4.35099	4.85643
g11515	0.011494	0.021442	0.014757	0.059243	0.132365	0.107011	0.189662	0.395183	0.142817	0	0.051512	0.004062
g11516	12.3127	14.2382	13.2846	14.2222	12.367	13.7329	25.7942	24.9412	22.8576	12.3389	11.8655	12.2378
g11517	15.1985	14.7818	9.68605	10.9731	14.5072	13.904	30.0375	30.5842	22.801	17.5952	14.4763	15.0738
g11518	4.32315	4.03861	3.87876	3.54175	3.60977	3.88705	6.87378	6.3731	6.582	4.21656	5.08531	4.05738
g11521	4.36747	4.2195	4.71618	2.45345	2.78156	3.27536	5.44813	8.21116	8.02565	4.26056	2.75902	3.11872
g11522	1.11413	1.10179	1.50864	1.36826	1.10828	1.22233	2.1794	2.62264	1.6476	1.30241	0.914601	1.49915
g11524	6.03828	7.32153	6.50758	5.13323	4.80657	5.86811	10.9449	9.88385	10.4016	6.36803	5.55668	6.41817
g11525	0.152717	0.621444	0.216827	1.07821	0.423756	0.570411	1.00002	0.872514	0.599646	0.499405	0.248221	1.02731
g11526	1.73321	0.850242	1.67002	1.39916	1.16199	0.8238	2.84858	2.53619	2.64329	0.264838	0.59031	1.4179
g11527	8.47846	9.88016	7.7925	8.92701	8.94218	8.16321	14.3858	13.1599	13.2029	8.06825	7.91287	10.1691
g11528	1.07567	1.3521	1.21358	1.16639	1.6993	1.59181	2.96399	2.89134	3.0889	1.96168	1.83585	2.2889
g11529	1.4243	1.02272	0.792047	1.1523	0.925754	1.09382	1.14641	1.90307	0.858785	1.56598	1.62044	1.80011
g11530	7.5417	8.13914	5.30112	11.2352	7.93545	10.2304	6.88153	9.22911	8.5147	8.57392	11.6001	11.9354
g11531	1.39194	1.39562	0.976538	1.61118	1.21362	1.29303	1.39608	1.96878	0.768685	0.794322	0.734466	0.678673
g11533	0	0	0	0	0	0	0	0	0	0	0.032281	0
g11536	0.009084	0.008019	0	0	0.042528	0.00972	0.075075	0.189916	0.051234	0.044904	0.04405	0.036607
g11543	21.8788	20.121	22.6198	21.8644	23.0978	21.3233	44.4697	49.7518	56.2499	24.7135	23.9974	24.7709
g11544	0.073645	0.411377	0.299763	0.452856	0.301836	0.023018	0.802828	0.465043	0.29455	0.656678	0	0
g11546	0	0	0.015291	0	0	0.030263	0.057168	0	0.029475	0	0	0.028409
g11547	4.77881	4.83716	4.23727	5.03041	6.6703	5.47515	5.58955	5.43393	4.886	5.90675	5.41395	5.64107
g11548	3.2312	2.37193	5.77092	6.12103	4.15757	10.4945	4.21162	4.01314	3.02938	4.51451	4.17335	3.56381
g11549	0	0	0	0.013465	0	0	0.050838	0.068413	0.051998	0.026685	0.038396	0.01831
g11552	0.315786	0.4116	0.464381	0.7254	0.543232	0.611226	1.32607	1.01015	1.002	0.81708	0.493784	0.585392
g11553	44.7303	46.6552	41.5168	22.8448	22.4919	23.4591	103.385	100.497	111.189	28.2114	35.6573	33.9699
g11554	12.8404	23.162	19.2431	25.0022	29.4781	17.4596	13.6856	14.1871	14.9512	20.9945	22.2331	26.5133
g11556	87.5789	101.644	110.86	202.568	198.455	215.347	106.244	98.0886	89.1667	172.788	166.883	174.03
g11558	2.80288	2.64463	3.53172	3.08448	2.54374	2.38312	2.71968	3.34441	3.92764	3.03763	2.33446	2.92081
g11559	6.84243	7.61473	7.32721	5.84203	3.62325	4.63045	5.64121	4.88069	5.30583	3.82092	4.35372	3.99425
g11560	1311.41	1326.27	1435.91	1903.95	1929.77	2002.51	1108.88	1099.3	931.843	1863.54	1966.68	2063.38
g11561	8.31699	11.3583	10.2207	8.33136	8.75	8.61682	14.8069	15.9081	16.7577	9.72876	9.61302	10.9099
g11562	147.748	171.003	197.998	323.918	305.453	319.148	137.102	139.985	115.01	276.703	268.167	296.666
g11563	106.747	108.109	116.644	256.507	244.114	204.179	69.4694	73.8303	76.9093	209.761	205.011	212.49
g11564	0.050701	0.044137	0.079112	0.062968	0.038761	0.070677	0.310309	0.226959	0.222387	0	0	0.120219
g11565	9.05538	8.18498	1.25788	3.97159	11.157	12.7818	2.34582	10.3608	11.7298	7.07856	14.0824	15.7399
g11566	2.97898	2.90733	3.14023	2.46741	2.70039	2.18099	4.53902	4.25035	2.73909	3.12086	2.78817	2.70333
g11567	0	0	0	0.046771	0.052218	0	0	0	0	0.077593	0.029	0
g11568	2.13432	3.01626	3.45284	4.32146	4.81252	5.20321	6.10473	6.91231	7.30167	7.1913	7.94424	7.19113
g11569	683.958	681.027	737.514	1040.01	1002.77	957.017	448.756	449.602	451.688	871.725	859.611	858.184
g11570	74.7675	69.5203	64.8107	44.8742	47.357	48.4678	70.7279	64.7724	60.8563	45.5275	48.8726	53.4279
g11571	6.99539	7.55513	7.68566	7.24164	7.78807	8.53546	10.1184	11.9564	12.5809	10.0138	9.62882	10.0524
g11572	1.08527	0.864195	0.978349	0.344866	0.445486	0.523988	2.68419	3.23234	2.98717	1.0215	0.897298	0.849408
g11573	0.246312	0.206562	0.116701	0.541107	0.70614	0.566618	1.0485	0.907305	1.10665	0.803563	0.535577	0.747994
g11574	1.27097	1.31774	1.3687	1.71642	1.23844	0.588364	0.876074	1.71317	2.27048	1.83517	1.21328	1.19569
g11575	20.8977	16.3602	24.4811	14.6714	19.1847	18.5371	16.5075	17.5074	13.7403	15.5781	12.47	16.0236
g11576	27.7141	24.5619	25.6753	21.1926	24.2279	23.6718	34.7962	27.7463	30.184	21.7494	22.8759	24.4499
g11577	1.31245	1.31713	0.5484	1.01598	0.996129	0.434032	0.887672	2.14509	1.76461	0.348283	0.8783	1.03651
g11578	3.80899	4.11853	5.05534	2.56677	3.17222	3.49863	6.63308	5.3688	8.00982	4.65496	3.55132	4.42682
g11579	134.646	157.648	131.95	106.529	91.0877	103.112	136.23	134.992	135.926	81.4047	93.567	82.9172
g11580	21.7769	21.8478	19.6547	23.0377	22.085	19.4172	23.0173	20.9951	29.3272	14.0063	15.844	20.4131
g11581	0	0.302958	0	0.603464	0.178079	0.239901	0.187157	0	0	0.656302	0.631916	0
g11582	53.7372	57.5259	55.7668	98.7302	90.5496	102.423	48.6423	52.095	51.2118	97.7703	96.6098	91.8073
g11583	14.1765	14.2461	14.6957	14.5493	14.1199	15.79	16.1013	16.2847	14.9304	14.5207	14.2624	13.2668
g11585	1.57178	1.49475	2.647	0.091787	0.301687	0.401471	2.17585	2.25247	2.28547	0.365117	0.112551	0.877503
g11586	11.9443	14.3452	15.7002	3.90778	2.97926	3.60924	14.7592	13.8459	13.1403	6.1916	7.38106	6.49492
g11588	11.1696	8.32595	10.0679	22.9913	17.9059	15.9766	14.278	13.7408	14.2615	21.4208	20.0132	19.1953
g11589	0.391189	0.508968	0.626819	1.4071	0.90745	1.36426	0.732113	1.18264	0.618706	1.13011	0.667895	1.48191
g11590	18.2671	18.6897	22.6645	22.1725	18.3767	20.8078	17.7102	15.3853	19.8932	12.7243	13.7445	13.2221
g11592	101.763	86.5547	75.2998	72.4369	64.9932	61.9098	141.551	123.51	113.114	69.1524	83.9498	71.8585
g11593	0.374631	0.279807	0.710495	0.282127	0.255961	0.099121	1.30424	1.60079	1.60604	0.599598	0.814397	0.88884
g11594	3.85926	2.25181	2.31009	1.18186	1.22448	1.19681	12.0169	12.9593	12.9421	2.91889	4.02829	2.69174
g11595	4.18607	4.2621	4.50419	2.92514	2.81611	2.57812	4.9376	6.13099	5.51878	3.26406	3.44385	3.88225
g11596	10.8769	12.8764	11.2829	4.96863	6.0952	5.61769	12.6066	13.3559	12.598	9.70725	10.6293	9.93557
g11597	3.48021	3.66296	3.82627	3.69304	3.83109	3.54252	2.6605	5.70222	5.85726	9.33405	7.53079	9.21162
g11598	41.9979	40.8148	38.675	19.5155	18.7622	19.8758	32.3619	50.8207	24.838	22.1848	36.9555	38.6532
g116	9.22381	8.76183	10.3648	8.3195	8.60986	8.93669	6.56204	6.37172	6.18588	10.4762	8.01664	9.98665
g11617	18.0549	21.0855	19.5893	25.0474	27.6564	25.0594	27.1638	28.333	19.1995	33.2946	25.0639	25.9845
g11618	48.6035	47.4749	33.6629	41.7597	58.5789	40.4852	19.3104	21.4677	16.8156	24.7413	24.7477	26.2576
g11620	30.3935	31.2667	32.971	32.8822	33.9281	35.1078	26.8666	27.046	26.4203	29.9599	34.1474	31.1695
g11621	100.484	87.0048	81.8917	119.198	131.869	124.902	61.9996	65.9065	52.4746	93.9402	99.0753	103.56
g11623	0	0	0	0	0.194616	0	0	0	0	0	0	0
g11624	3.89056	3.83281	3.7088	3.53393	3.91289	2.1818	4.23227	3.09475	12.382	6.37344	3.55296	2.19217
g11625	0.488216	1.12835	2.13503	1.42371	0.949586	2.56845	1.25752	0.341032	1.28414	0.876744	0.35229	0.285225
g11628	5.1265	4.15865	8.72074	4.09893	3.75377	5.15835	7.66119	9.33789	6.33964	3.32635	4.46413	3.90276
g1163	2.45877	3.63494	1.68481	1.77063	2.2294	1.65338	3.97757	2.61018	0	0	0	0
g11630	30.7303	34.6277	36.4444	24.267	24.5313	24.7859	52.3564	40.6986	51.9668	29.2498	27.5609	28.3343
g11631	0	0.041375	0	0	0.090838	0	0.184627	0	0.321348	0	0.103345	0.292849
g11632	3.16183	3.7337	4.69427	2.97081	3.79831	3.27093	4.70565	5.97833	6.00941	3.76036	3.28018	3.92317
g11634	89.2714	88.0511	84.59	514.107	445.346	344.216	66.5497	73.9619	70.1515	369.739	377.888	360.515
g11635	15.7971	15.6953	12.5689	12.4516	13.48	12.585	31.1325	20.7561	30.5172	14.8104	20.7198	18.5577
g11636	5.01271	6.81298	6.36017	6.97922	8.09428	7.40104	9.04058	8.08924	7.38166	5.00879	4.06037	5.0109
g11637	0.393009	0.418187	0.242155	0.383737	0.583596	0.524982	0.417362	0.413774	0.327305	0.570189	0.189338	0.214175
g11640	0	0	0	0	0	0	0	0	0	0	4.21158	0
g11641	95.8805	98.5432	196.485	63.8788	62.9339	57.2523	224.179	210.086	98.6285	67.5772	68.1143	127.263
g11642	23.116	23.1605	19.861	13.1919	11.3187	14.8638	20.512	18.9478	18.2673	15.3505	12.9976	14.6009
g11643	2.63224	3.47117	3.16237	5.08682	4.30723	4.56487	1.78598	2.94191	2.6028	4.32974	6.227	5.74699
g11644	32.6408	77.6801	36.9697	54.5099	50.6139	44.1578	30.3599	40.8599	25.362	71.6082	99.152	122.045
g11646	48.9964	58.3214	55.5596	83.2838	82.815	77.1443	66.7892	67.1468	66.4442	106.897	105.996	91.6409
g11647	28.5785	28.0324	26.5064	34.8874	35.0713	30.8318	33.8149	34.7622	33.2502	34.3291	34.813	35.2948
g11649	88.3454	84.6049	90.6844	76.7976	80.3787	71.8129	60.8582	58.9159	61.2778	48.5974	44.2261	52.4303
g1165	0.065213	0.226856	0.12359	0.022922	0.080225	0.097837	0.305175	0.301987	0.239787	0.109519	0.070805	0.103324
g11650	14.558	17.1235	19.4309	22.7065	22.9523	22.5342	15.4006	15.3571	14.6911	20.5956	18.6303	21.8016
g11651	121.332	125.693	116.416	103.128	102.409	111.076	119.326	117.896	117.06	97.6883	91.709	102.277
g11652	59.4027	57.2274	56.1815	36.8885	37.5709	39.5542	106.762	95.4455	107.696	37.0691	35.4443	33.3169
g11653	29.5614	24.9206	28.1537	68.3132	30.697	34.4742	15.6438	13.5607	10.9265	32.6277	23.7361	30.6768
g11654	0	0.458582	0.740214	0.067412	0.418612	0.122078	0.286935	0	0.443229	0.573351	0.500127	0.677227
g11655	1.02473	0.679772	0.237411	1.27547	0.430166	1.24393	0.329435	1.10308	0.237993	0.54855	0.339917	1.98481
g11656	38.6894	34.5348	32.8044	61.1875	59.4348	58.3202	38.0042	38.1329	30.7082	46.9515	41.6973	48.5606
g11657	19.7678	27.2601	21.4893	14.0822	14.1665	13.5635	14.9737	15.2321	14.1153	12.9561	10.3224	13.8286
g11660	0.566598	0.217006	0.962966	0	0.587631	0.197013	0.074533	0	0.361515	0	0.49874	0
g11661	10.4118	20.4908	21.7771	2.53565	1.64523	2.12608	2.09065	1.91961	1.62378	0.909041	1.09087	1.34108
g11662	46.3121	42.7071	47.3751	33.9362	34.771	35.8252	34.3508	33.1804	33.3629	31.0324	31.8902	31.7811
g11663	5.12415	5.10434	4.72609	4.50064	4.3012	4.02081	5.38626	5.89091	6.78094	2.35626	2.72404	1.65909
g11666	58.9573	51.7995	61.5451	41.2817	43.5481	34.6831	47.195	47.8647	49.8648	35.1732	37.7603	35.4259
g11667	1.77234	1.72572	1.44807	1.2145	1.0459	1.23368	1.54199	1.54243	1.84102	1.28957	1.15976	1.19083
g11668	0.856307	1.16333	0.578041	0	0.1169	0	1.82256	1.95913	2.56703	0.456532	0.132109	0.646064
g11669	8.8247	9.8707	9.5227	8.82525	8.46583	9.07044	11.5302	12.8087	12.2181	10.9411	8.67533	13.086
g11670	1.22444	1.45357	1.0803	2.10859	1.13558	1.01781	2.65616	2.88059	3.05253	2.37748	1.75937	1.94901
g11671	0.85743	0.662913	1.00324	1.25771	1.04745	1.04713	0.802161	0.823324	0.651837	1.79619	1.74934	1.27072
g11672	14.1956	13.4981	12.5214	31.2678	32.8972	36.2364	26.0257	23.4973	22.3186	22.7557	25.841	25.6927
g11673	0.415828	0.41772	0.262687	0.7013	0.726454	0.259938	0.131118	0.434006	0.412025	3.26581	0.594406	1.25179
g11674	1.05203	1.0098	0.659502	0.265439	0.492124	0.46129	1.57886	2.68139	2.21923	0.553367	0.430529	0.699764
g11675	14.6912	16.3413	16.7276	9.39025	9.81963	11.1726	25.6659	27.7359	27.6502	12.3577	10.6978	11.5739
g11676	9.02034	8.74444	7.31378	20.6375	15.6244	12.8506	11.6003	10.7332	11.6763	12.1266	13.0226	11.5388
g11677	68.8761	65.7915	68.7735	64.2839	69.9375	61.983	78.4935	72.869	70.4515	77.1879	73.6251	78.9218
g11678	39.1639	35.9161	35.4051	26.9314	29.9141	26.7249	55.7473	63.3346	56.6998	42.8029	44.3498	30.5403
g11679	12.9342	10.2092	9.85508	8.92252	12.4508	10.9807	12.4947	12.5087	10.5835	11.1175	11.6325	10.4555
g11680	3.4584	4.72541	3.34844	5.18447	5.38672	6.31022	5.69492	5.5197	7.63932	7.78666	7.10744	6.37913
g11681	12.2645	10.0826	11.5062	12.8688	14.3514	13.8145	38.0882	38.3683	41.1758	16.4291	16.213	18.7824
g11682	1.69427	2.13544	1.628	1.29551	1.7142	1.76172	3.42424	3.90228	3.99704	2.46862	1.88192	2.90542
g11684	55.3558	57.8742	50.0001	69.8103	79.646	70.4659	63.6218	60.3126	54.8827	104.959	113.568	91.1918
g11685	98.3977	94.9719	101.731	127.237	120.394	132.864	111.728	106.137	101.221	110.272	119.332	116.435
g11686	5.99419	5.97572	6.27377	10.706	12.1401	9.56404	8.57195	8.6558	9.40863	8.52073	9.45578	9.22383
g11688	4.962	4.85279	3.7176	3.67134	3.51394	4.04894	5.04826	6.95178	6.66639	4.20058	4.23402	3.94869
g11689	1012.58	989.091	1175.39	1184.63	1238.03	1087.81	749.686	714.253	695.115	879.753	789.378	901.302
g11690	2.98981	3.10873	2.51381	2.45878	3.20311	3.05826	2.97834	3.50299	3.25316	3.18445	2.07797	2.44487
g11691	12047.3	12293.2	11028.3	9038.34	8213.42	8530.5	12895	14120.5	14039.4	6849.52	7025.3	6062.07
g11692	4.81404	5.10644	5.35438	3.7305	3.32691	3.86092	8.65148	7.99761	10.3907	0.967806	2.63952	1.23513
g11694	4.32748	5.01335	4.54603	4.51214	4.84124	5.18088	5.22802	5.30891	5.26679	5.38261	5.23674	5.57931
g11695	0.133532	0.58103	0.271261	0.562739	0.27953	0.517782	0.377627	0.65494	0.116131	0.062292	0.435524	0.164945
g11696	0.563777	1.18	0.813192	1.37188	0.81074	1.32706	0.346651	0.972253	0.490309	1.65863	1.27655	1.48649
g11697	107.122	101.397	109.438	127.786	133.256	128.077	125.335	130.595	125.243	122.275	107.747	113.26
g11698	9.7798	9.4495	9.63695	6.96934	9.09343	9.10111	13.1863	13.1553	11.0942	8.16809	6.06373	9.73548
g117	4.48895	5.43873	6.68051	4.8509	4.30646	5.62578	6.69231	8.07451	5.79162	5.93895	6.33903	7.43588
g11701	6.50902	5.61917	6.71436	6.08119	9.05898	8.07766	9.27937	7.58987	8.49096	6.31427	5.40826	7.81223
g11702	46.3841	50.4893	51.7133	48.61	43.8421	48.5557	37.1287	35.0241	34.1688	36.1024	34.853	39.3457
g11703	58.9433	56.7345	55.902	75.2722	72.3514	69.6077	46.001	47.8753	45.5366	63.3286	52.5074	58.6675
g11704	1.15869	1.24596	1.78628	1.21379	1.58967	2.46056	1.58016	2.06393	2.14446	2.35344	1.37666	1.70579
g11706	2.84847	2.30254	2.66673	2.94581	2.70625	2.2675	4.94065	3.47908	6.55271	3.61089	2.67527	4.20444
g11709	21.3058	20.9978	20.5209	14.6671	15.9015	16.2232	32.6251	28.8835	24.9381	19.9684	18.0351	20.3502
g11710	3.09803	2.58068	2.54514	4.70515	4.90247	5.339	4.63082	5.47208	6.95906	6.8738	6.79891	6.4443
g11711	7.79908	7.7709	8.57093	8.58328	8.49122	9.06082	16.8423	15.2217	14.9263	9.21871	9.95156	9.36604
g11713	4.25941	7.196	5.7628	5.07411	7.42727	6.15641	7.12585	6.92306	7.29502	8.89954	5.75167	7.0312
g11715	2.29264	2.45598	2.4425	3.8774	2.92103	2.82601	4.41545	3.53461	2.44251	3.11966	2.44895	3.27635
g11716	7.97333	8.46581	9.69795	7.79371	9.00002	8.81637	13.1633	12.7749	11.9127	8.57526	10.689	9.91375
g11718	11.487	12.0933	14.1062	12.8504	11.7638	14.9035	28.0347	23.8839	22.405	14.0523	14.2152	17.3643
g11725	0.138081	0.253242	0.115881	0.240802	0.145886	0.250501	0.321389	0.384416	0.312327	0.40783	0.457234	0.277584
g11727	26.3254	6.03418	21.1618	50.009	30.9976	27.2524	35.7737	30.7498	15.3374	34.4083	38.8648	33.5002
g11731	1.11871	1.02178	0.873143	0.85102	0.602283	1.09868	1.32566	1.58589	1.39147	1.14295	1.28399	0.982633
g11732	1.73676	1.70804	1.98378	1.91698	1.98002	1.89962	1.31591	1.40903	1.35175	1.89217	1.61276	1.18397
g11733	101.175	100.059	95.2389	89.5289	94.2395	102.401	73.9798	71.5107	77.4361	93.6216	106.857	97.1296
g11735	0	0	0	0.021492	0	0	0	0	0	0	0	0.064585
g11740	906.704	654.389	393.155	234.878	233.004	276.398	745.905	749.687	743.126	529.909	628.676	592.95
g11741	11.3974	10.9789	11.2223	9.27476	15.4046	13.7661	5.49333	6.6435	7.70132	10.2557	8.57231	10.4738
g11742	0.53679	0.422482	1.08177	0.244842	0.217356	0.555049	0.54029	0.561154	0.389824	0.392784	0.331718	0.965242
g11744	67.6724	72.4372	65.2828	35.1719	15.7038	31.5856	149.255	139.919	147.603	19.5076	47.9402	43.9311
g11745	55.0564	54.006	59.0775	55.1965	52.6969	51.0463	84.0357	78.187	87.4417	52.4183	51.7572	48.0314
g11746	0.972861	1.43581	1.37535	0.615333	0.910895	1.18364	1.74705	2.06058	2.10915	0.655078	0.974227	1.13618
g11748	29.6466	36.1045	39.236	58.8139	96.7447	54.3555	58.0686	41.5535	35.269	96.0333	53.6385	105.714
g11749	10.3922	13.6278	9.63151	17.3238	15.9865	18.6873	11.6988	13.8772	14.8257	12.8598	15.9883	14.6916
g11751	0.147669	0.33822	0	0.576508	0.906054	0.791445	0.108918	0	0	0.793605	0.965047	0.493069
g11752	34.2823	31.738	33.2592	31.1867	32.2547	30.5575	43.3316	40.1984	40.917	31.6071	30.5547	32.344
g11755	0	0	0.128176	0.237726	0	0	0	0	0.270505	0	0	0.238129
g11756	11.3003	8.32282	6.81306	9.84805	9.32928	10.3334	11.9002	13.0102	10.1228	10.7853	11.3035	10.1291
g11757	0	0	0	0	0	0	0	0	0	0.230497	0	0
g11758	18.4035	14.6969	13.8807	9.79891	7.65036	9.04874	27.9078	22.7047	21.1257	14.4843	10.7283	10.2711
g11761	34.8242	33.2941	31.7187	40.5553	39.5067	44.79	42.1295	49.4078	50.5713	44.1033	52.851	42.0947
g11762	0.238842	0.06437	0.105799	0.047257	0.065772	0.104692	0.037922	0.058754	0.306639	0.052085	0	0.120555
g11763	1.43347	1.20063	1.00489	1.85845	1.54618	1.43073	1.59105	1.07568	1.84896	1.3758	1.09322	0.689509
g11764	19.5279	14.8011	17.4278	28.5369	26.4692	23.9032	26.1595	23.8962	23.574	22.6136	30.0832	24.8727
g11767	1.12554	1.10134	1.57849	1.61731	1.65079	1.744	1.781	1.35132	2.05853	2.1584	2.39083	2.557
g11768	41.0282	45.7838	42.3217	38.2873	35.2642	38.1706	54.9105	58.4825	58.8401	39.6232	37.5233	35.3009
g11769	38.2323	46.5937	42.3443	74.6339	53.0779	58.0262	61.8039	87.9861	56.074	85.0792	131.743	161.005
g1177	0	0	0	0	0	0	0	0	0.024418	0	0	0
g11770	20.3433	21.8777	20.7203	25.9973	22.8141	22.0766	26.0618	32.0636	34.4589	30.2291	31.0518	24.9111
g11773	7.95005	8.73666	8.5144	4.80031	3.95959	3.87516	10.5492	10.8801	9.63614	5.08422	7.22125	6.07257
g11774	242.866	246.979	255.209	376.243	362.147	385.669	228.74	239.21	227.555	407.025	416.542	381.297
g11775	4.68664	3.59661	2.35419	2.16314	2.49632	1.79603	4.93155	5.15548	5.33284	1.15898	3.31775	2.18337
g11779	0	0	0.003432	0.033952	0.009692	0	0	0	0	0.013518	0	0
g11782	0.327265	0.252867	0.308275	0.627908	0.555159	0.537467	0.92736	0.764264	0.720298	0.271009	0.68844	0.382668
g11783	3.28916	3.34206	2.93016	3.29181	3.89746	2.88897	4.39145	4.48183	4.67098	3.55953	3.84362	3.4019
g11786	8.68136	9.11827	7.34041	5.98106	10.0477	7.80801	8.30445	11.0864	11.0798	6.4996	7.5122	8.14355
g11788	1.1861	2.4887	2.98074	2.3956	2.10177	2.23086	1.52169	1.81271	1.82267	1.97178	1.12221	1.88749
g11789	34.0917	33.4066	34.7335	35.5494	35.7854	37.3961	13.3518	18.3773	21.807	28.8485	25.3012	31.3456
g11790	0.061388	0.058114	0.0915	0.143441	0.243653	0.388527	0.062544	0.138742	0.189291	0.15281	0	0.241081
g11792	18.0667	16.1333	17.3521	13.7787	12.894	13.8642	22.2958	21.2991	20.7122	19.0566	18.5828	19.9716
g11793	0.166417	0.59499	0.627444	1.39087	1.48203	0.407338	0.592178	0.98825	1.03572	0.990868	0.740668	0.692224
g11794	1.0618	1.31425	1.29572	3.54403	2.28094	2.66689	0.333099	0.330947	0.530567	0	0	0.112777
g11795	3.32205	4.2436	4.41576	5.35126	5.00061	6.41402	2.26168	2.6503	2.13537	5.09063	6.49942	5.96913
g11796	0	0	0	0.060441	0	0	0	0	0	0	0	0
g11797	44.0201	39.3766	43.0275	55.1976	52.6507	43.2183	38.0159	32.4712	51.2858	44.47	39.9511	43.6698
g11798	16.7324	18.1249	15.9026	14.4449	14.9299	13.9588	40.8261	37.6524	36.6255	19.3262	18.2165	19.8779
g11799	3.65247	2.75178	2.84532	2.37406	1.83804	2.34506	5.6204	5.60345	5.45049	2.98399	3.24971	4.0033
g118	255.916	241.107	215.686	199.059	193.125	195.438	257.541	251.524	240.267	305.084	338.964	286.578
g11800	2.17502	2.16688	2.47091	3.30898	3.14394	3.38515	5.3137	3.89613	5.23391	3.46635	4.69674	3.05355
g11805	4.41324	6.58709	6.03573	6.39696	4.38977	7.02392	7.34799	6.741	5.83598	6.25883	5.59679	5.1597
g11806	5.88688	6.07338	6.45975	4.31762	5.33415	4.91863	6.68461	7.74601	7.924	6.709	6.14313	7.89973
g11807	12.1515	11.4629	12.2995	5.74169	6.59855	6.88116	20.9499	14.9247	16.5781	7.76033	7.52627	8.09297
g11808	2.2934	2.22511	2.57736	2.68455	2.06664	2.92455	3.41495	3.7852	4.44278	1.90797	2.19943	2.45044
g11809	6.0568	5.54823	6.51917	7.27707	8.5903	8.59111	14.4496	13.244	12.5277	9.37774	7.57512	8.69776
g11810	59.5283	53.0125	47.909	23.3761	26.1566	22.9283	85.1022	82.3991	88.8487	32.3457	35.6289	29.0924
g11811	3.03346	3.58433	3.55883	2.64948	3.18417	2.88742	5.82086	5.9037	9.92489	3.26925	3.35162	3.62425
g11813	9.66349	6.67601	6.70785	5.37245	5.91786	6.38657	10.5906	12.8118	9.96518	6.77904	7.44041	5.34052
g11814	51.0002	50.088	49.7427	55.5535	59.7369	60.9075	62.0854	67.4341	69.9154	54.4345	47.8202	45.642
g11816	19.0106	39.475	38.093	8.41556	8.4078	19.4012	50.8493	23.1643	50.9344	21.3945	28.9837	19.4732
g11817	62.7711	56.3934	58.5969	50.9841	46.3137	43.2051	59.363	60.8686	63.5475	48.0134	51.4192	40.0943
g11818	8.04286	6.85752	4.73841	2.88247	2.89745	3.19879	14.2184	16.595	26.5356	7.18814	5.08553	7.64258
g11819	56.9615	59.3645	67.5211	84.1746	83.0835	80.7352	43.952	45.0121	45.9293	63.7865	57.9746	62.8864
g1182	80.9819	81.0288	90.3448	54.2532	58.3877	60.0044	51.9124	54.7795	54.7504	40.7021	32.0023	41.5015
g11820	1.21854	2.74072	1.32192	2.1191	2.28031	1.32982	5.16904	6.37285	5.88034	2.09151	1.6249	2.08925
g11822	35.7331	33.7542	38.2563	35.8884	30.9983	37.3973	57.4183	52.251	52.0266	36.7959	32.185	33.3793
g11824	5.23566	4.67164	4.94348	3.23879	4.11816	4.20231	7.37298	6.92966	8.99874	4.72081	5.35421	5.21343
g11825	7.13403	7.19748	9.33642	8.28571	9.11391	7.80348	5.612	6.2406	7.35166	10.8307	8.7063	10.9806
g11826	0.104409	0.171405	0.443676	0.258753	0.606718	0.331484	0.224518	0.580514	0.369542	0.081531	0.238867	0.122075
g11827	26.8107	25.2612	26.7041	58.8728	43.0615	32.2719	28.1084	32.6239	32.2933	64.2462	55.4538	66.4098
g11828	0.920299	0.862353	0.816933	1.28996	1.34988	1.6152	0.59625	0.508967	0.787728	1.29913	0.817025	0.900648
g11829	9.88247	9.24241	12.217	6.98142	6.47471	8.13875	5.91603	6.01218	7.93905	5.74757	3.06526	5.19532
g1183	42.3229	37.7672	36.3704	20.1668	26.2867	20.8816	36.4302	34.6824	37.5663	27.5406	27.7433	31.5788
g11830	0.095359	0	0	0.2137	0.046573	0.045698	0.259207	0.126006	0.095512	0	0.052985	0.082793
g11831	74.4491	77.2267	65.3354	77.8248	73.7341	79.8533	95.666	90.8513	83.8104	74.1243	74.9339	80.6065
g11832	61.8263	63.628	59.0599	41.137	41.7994	42.8467	48.6117	51.9915	46.0412	58.2697	62.0955	62.307
g11833	3.60495	2.01889	3.10305	24.076	14.7105	6.58534	3.57935	3.93677	4.41616	25.377	14.9587	21.8971
g11834	2.68493	2.66396	2.48352	1.48339	2.191	1.63804	5.8973	4.38344	3.81431	2.25361	2.07288	1.96251
g11835	17.7673	15.5169	18.2119	7.94962	7.2037	8.67679	6.74489	8.59426	8.52462	7.37973	7.46791	6.96668
g11836	32.503	33.7277	30.8693	30.4901	25.4538	25.2725	34.8891	30.2723	29.329	28.2726	26.0763	25.889
g11837	17.9825	20.2139	22.5969	23.0875	24.2216	25.3727	22.8029	22.6069	20.4864	26.3556	25.0061	26.044
g11838	0.628145	0.440468	0.249952	0.335015	0.201657	0.123503	0.979452	1.08454	0.580079	0.291288	0.344133	0.327174
g11839	18.2413	19.0682	20.3388	25.6069	25.035	26.3737	26.6216	26.6156	19.7817	20.388	18.1912	26.8508
g1184	36.8857	41.5734	47.3706	44.0097	41.1192	44.3159	23.9261	26.7419	28.8832	54.1689	64.2794	57.9031
g11841	3.80464	5.21477	5.50216	4.3018	4.46823	5.40012	5.03008	5.60779	4.79031	3.40511	2.74654	4.1074
g11842	1.78353	1.3354	1.4815	1.82798	1.43338	2.05307	2.91125	4.38989	3.32465	1.18646	1.91137	2.03415
g11843	74.0793	75.2685	82.9495	119.582	114.268	115.381	69.5403	68.0999	70.1264	74.3446	66.087	81.8344
g11844	1.21532	0.601075	1.08738	0.23608	0.319773	0.857629	1.03581	0.883928	0.637907	0.764879	1.38896	1.22661
g11845	12.3247	10.9308	11.3502	7.43618	6.65093	6.68905	19.5372	19.8892	18.54	11.8023	13.3801	11.7753
g11846	8.36637	6.93589	6.06055	3.45262	4.23105	4.705	10.1339	12.0234	12.4386	6.95685	8.28305	6.46908
g11847	0	0.198119	0.210617	0.165502	0.439939	0.086032	0.227346	0.100982	0.153137	0.563802	0.850118	0.888224
g11848	4.57377	5.42373	3.58558	5.9079	5.8442	5.97603	4.12515	4.04107	4.30582	5.88326	6.14481	6.66031
g1185	0.428098	0.518128	0.715206	0.257927	0.911763	0.516339	0.152526	0.170747	0.131709	0.429319	1.07668	0.955582
g11851	9.79674	7.52621	9.7013	6.46471	7.52541	7.60362	7.25237	7.49918	8.09352	26.3588	12.2718	11.2522
g11852	93.7589	81.2917	75.0293	147.444	150.479	140.738	82.5508	94.2924	95.0595	276.325	298.525	299.39
g11853	0	0	0	0	0	0	0	0	0	0	0.060416	0.097177
g11854	30.7242	30.9145	28.1748	28.6982	26.9626	32.9065	28.9691	28.0126	24.3826	40.5386	39.0876	35.9449
g11855	13.4262	14.4238	14.2456	14.7914	15.1434	14.4742	10.8949	14.0328	12.0141	16.3833	18.1832	15.7889
g11856	27.1913	32.4579	33.4891	74.7508	27.5478	67.6853	31.4694	41.6562	38.7859	94.3753	117.266	37.0747
g11857	17.4084	18.0388	15.1739	13.1007	12.579	14.2851	16.418	18.0939	18.0771	18.0091	20.9381	17.5356
g11861	9.72494	9.90883	11.8226	7.89251	7.16503	8.35307	12.4021	11.6732	13.5072	7.96848	6.574	7.58073
g11863	2.96915	1.85429	3.04074	1.85551	3.35529	2.84078	4.63096	4.49111	3.32047	3.52443	1.61951	2.43679
g11865	7.15761	3.8677	8.23496	2.32324	5.4375	5.92474	14.2979	12.8344	11.1483	5.69466	6.62869	6.99646
g11866	0.284061	0.217693	0.311591	0.537122	0.351466	0.320524	0.461988	0.464638	0.286561	0.639946	0.806986	0.905074
g11867	198.523	189.784	178.344	172.926	185.136	187.115	161.84	149.497	121.905	228.537	210.66	238.251
g11868	6.00899	7.84413	8.76412	3.59354	5.1623	4.50071	16.3815	14.5636	12.0826	4.51508	3.65996	5.93482
g11870	1.02986	1.43795	1.19144	3.27676	2.37126	2.11154	1.21957	1.80888	2.6094	2.66355	1.66767	1.76093
g11871	2.82295	2.66343	2.82531	4.8963	4.47879	4.24406	3.40833	3.55255	2.49075	4.04441	4.16584	3.83869
g11872	0.563371	1.17624	1.2085	1.72414	1.03051	1.47245	1.27791	1.06828	0.71928	1.10274	1.05305	1.30122
g11873	4.20735	4.35433	3.88326	3.37004	3.18196	3.54734	4.77471	6.09014	5.87119	4.47358	4.02309	4.65753
g11874	0	0	0	0.030861	0.099676	0	0.024916	0	0	0	0	0
g11875	0	0.137206	0.606879	0.748705	0.510248	0.647109	0.228203	0.167005	0.314118	0.847623	0.518722	0.422805
g11876	29.7997	26.2312	31.607	44.1524	39.6679	41.7143	24.717	26.1004	25.5839	52.0309	63.9464	52.3974
g11878	6.70706	6.9215	6.42654	9.5149	8.02581	9.41596	8.16367	13.0892	8.02786	8.42034	9.3649	8.94602
g1188	7.7769	7.33292	5.47082	4.61351	3.11351	3.67789	25.0317	18.2931	21.5201	2.93112	3.205	5.04577
g11881	1.15896	0.980116	1.80141	4.11518	5.08996	5.34013	1.55109	3.17463	2.83947	5.25333	2.95144	4.98412
g11882	9.22261	10.1276	9.0722	3.821	3.23354	4.92116	10.4137	9.82149	9.5635	9.71129	7.86055	8.90994
g11883	0.158024	0	0	0.768759	0.152159	0.493384	0	0	0.324117	0.074105	0.482273	0
g11884	8.3409	8.86378	22.8241	7.86247	8.4749	8.96843	15.0675	14.4695	28.4105	10.3637	8.69952	11.223
g11886	11.3163	8.35826	6.10731	4.6219	3.87077	4.76689	22.7023	19.8498	15.8905	6.06933	6.61824	6.61603
g11887	14.4468	13.6274	14.2517	9.24849	10.2307	8.84769	19.0783	19.6627	23.4336	11.6744	13.3212	12.6884
g1189	0.40886	0.382739	0.304638	3.31458	3.6067	3.68019	0.734051	1.61254	1.66646	3.52998	3.51156	3.10699
g11890	0.69683	0.942648	1.32506	4.72364	4.65251	4.64649	0.560766	0.915158	0.654705	3.27168	1.96023	3.81345
g11895	0	0	0.050208	0	0	0	0	0	0	0	0	0.046484
g11896	0.020466	0.024497	0	0	0.014668	0.007632	0.019305	0	0	0	0.013653	0.00696
g11897	1.0751	0.617448	0.347484	0.278102	0.221791	0.072921	0.963823	1.75494	2.04097	0.475562	0.479813	0.759304
g11898	0.059712	0	0	0	0	0	0.153522	0.087368	0.204526	0	0.048852	0.038291
g11899	0.096249	0	0	0.068604	0.054279	0	0.168235	0.101297	0.191195	0.070384	0.183121	0.312707
g119	44.1701	46.6352	42.682	31.803	36.1708	33.2221	35.3855	35.3783	36.8349	33.0552	30.851	33.4193
g1190	13.3459	12.9552	13.1166	29.5179	36.8595	37.6269	66.069	70.5375	87.0505	32.0568	29.7288	26.6643
g11900	1.16926	0.547294	1.12887	0.676099	0.415061	0.344858	1.35352	1.70199	1.54264	1.63772	1.39013	1.51694
g11901	1.97934	2.01878	1.25077	2.89202	2.92597	1.91173	2.57895	2.29531	2.55169	2.90273	1.80409	1.90926
g11902	0.513159	0	0.320798	0.299704	0.345878	0.386599	0.424144	0.323755	0.226971	0.318211	0.516233	0.212306
g11903	0	0.050291	0.068335	0	0	0	0.107661	0	0.14037	0	0	0
g11905	23.2058	28.9129	27.8361	32.3363	31.2869	37.1558	30.3105	25.2516	26.507	20.5268	24.4261	25.7645
g11906	2.80944	2.572	2.94285	2.17383	1.86283	2.88082	3.87437	4.19058	3.49024	3.13929	3.21401	2.80299
g11907	0.465421	0.921292	1.31762	0.402298	0.374196	0.643873	3.92113	4.12911	5.83668	1.67712	1.37449	1.19232
g11908	5.80249	6.03049	7.15419	4.88515	6.05653	6.08566	7.2631	6.9699	8.15394	6.36215	4.60026	5.53355
g11909	0.479607	0	0.786626	0.12952	0.114577	0.173366	0.558231	0.591355	0.735988	0	0	0.269352
g1191	108.299	104.23	112.032	124.315	129.425	127.314	131.623	128.91	139.329	143.992	135.776	140.257
g11910	26.0135	29.433	29.6017	4.3059	4.91113	5.7034	82.4559	88.1043	88.6637	5.14205	4.78421	4.67851
g11911	3.32562	3.40581	6.61276	4.05789	2.22872	3.95495	4.32791	4.0812	4.60491	7.44727	3.56932	4.87921
g11915	6.3275	8.06683	4.67842	14.7897	11.8918	11.8527	16.4706	15.9092	14.5413	8.81419	12.6611	10.1748
g11916	15.2203	14.1667	11.6296	7.61602	8.35698	7.23726	17.1734	21.3739	15.6258	7.80047	10.5068	9.41404
g11917	5.66448	6.08995	6.11416	4.65526	3.99914	4.2214	6.51605	9.23609	8.64147	4.85114	3.73413	3.9891
g11919	364.428	352.71	402.979	185.96	221.077	206.5	268.045	249.108	204.672	323.024	202.442	343.37
g1192	54.61	58.3175	75.16	149.276	140.632	138.441	25.5922	26.1468	28.4952	94.9041	84.7097	101.488
g11920	58.2811	75.7344	85.5748	43.7785	40.7237	35.5618	37.0436	42.325	33.8708	64.8234	74.1922	57.3077
g11921	0.079931	0	0.172429	0.180589	0.133317	0.11375	0.111218	0	0.120087	0	0	0.106781
g11922	0.673229	0	0	0.199519	0	0	0	0	0.188872	0	0	0
g11923	0.199276	0.336838	0.189154	0.185323	0.237141	0.458322	0.248324	0.106842	0.584381	0.240776	0.055742	0.090261
g11924	0	0.248265	0.697916	0.101348	0	0	0.211127	0.924962	0.364009	0.138823	0	0
g11926	6.86545	7.74294	5.85675	3.47929	4.20059	3.80398	11.1679	10.9948	9.06139	5.72352	4.3659	5.4892
g11927	2.06122	1.80834	2.02143	0	0.252437	0	3.30015	3.20957	4.19354	0.821537	0	1.20409
g11928	0	0	0.042911	0.05969	0.08655	0.106155	0	0	0.04528	0	0.049233	0.01993
g11929	8.89132	9.14962	8.69431	7.09926	7.56635	7.76452	5.78569	6.04411	4.51254	9.28833	9.47119	9.26392
g1193	6.53694	4.9608	4.88066	2.96869	3.8658	3.59631	11.206	11.4988	11.7142	5.93147	3.23822	6.93966
g11931	4.29089	4.08578	3.96196	3.1519	2.64338	3.42873	5.16384	5.62055	4.66132	2.91891	2.48877	3.74216
g11932	1.50811	1.60654	1.28516	1.1643	1.11957	1.23246	1.6109	1.92578	2.34414	1.97194	1.54416	1.84101
g11933	0.240385	0.28967	0.289257	0.361082	0.385313	0.418014	0.279151	0.376984	0.49371	0.375065	0.387788	0.431068
g11934	1.24114	1.68836	1.40661	1.74341	1.50052	2.07266	2.47105	1.89813	2.23395	1.58616	1.97686	1.57419
g11936	2.2405	2.31569	1.33799	1.57661	1.84129	1.04867	6.21172	4.41591	2.63787	2.73676	1.54531	3.76764
g11937	0	0	0	0	0	0	0	0	0	0.045501	0	0
g11938	0.200023	0.21766	0.497538	0.427993	0.44282	0.210999	0.171829	0.293149	0.363172	0.396414	0.67323	0.280384
g11939	0	0	0	0	0	0	0	0	0.086223	0	0	0
g1194	51.7046	46.0963	48.6113	31.9807	30.2547	31.2176	42.923	43.952	40.2169	35.8974	38.9592	36.3863
g11940	0.992189	0.805998	1.03491	0.540971	0.750867	1.09159	1.95424	1.88956	2.33345	1.3434	0.854594	0.834302
g11941	0.099334	0	0.041896	0.019426	0	0	0.109789	0.084379	0	0.020626	0	0.055263
g11942	0.018977	0	0.035964	0.097273	0.299943	0.071175	0.080152	0	0.151798	0.283283	0.164225	0.100222
g11943	3.54108	3.2824	4.5185	3.29491	2.64519	3.51679	7.07983	6.04226	6.60199	3.23609	3.22851	4.41599
g11944	3.95292	3.27034	3.39172	3.884	3.06223	3.11451	5.45766	4.9609	4.86571	3.6779	2.52056	3.74445
g11945	10.7343	11.4104	11.2837	7.2312	7.58267	6.16064	11.1948	12.421	16.067	8.79355	8.83087	8.14705
g11949	0	0	0.036622	0	0	0	0	0	0	0.018029	0	0
g1195	8.16198	7.81202	6.45414	3.33444	4.34314	3.59675	4.94086	3.65616	4.0458	3.21599	2.63999	3.10833
g11952	0	0	0	0	0	0	0.011034	0	0	0	0	0
g11957	4.14598	3.87373	4.95413	3.17835	4.04172	3.53693	8.01683	9.34026	9.94896	5.26563	5.83217	5.08556
g11959	27.4232	27.3573	27.0857	23.6454	28.9425	24.8159	20.0903	20.3981	23.308	32.98	24.6961	23.9954
g1196	22.9241	19.9785	20.5286	8.53216	11.9072	11.2821	36.2733	32.8904	33.4359	12.0991	11.6624	13.9628
g11960	14.5914	12.6351	13.0696	11.4161	10.3967	8.71155	43.5505	42.6191	47.8226	17.7439	17.0933	17.5747
g11961	16.3286	16.3843	18.9236	23.69	26.2106	22.8802	15.3274	16.638	18.238	19.0279	21.527	19.4279
g11962	48.2153	60.4458	66.9537	36.4284	39.6344	43.8369	88.6435	111.456	113.444	49.3379	60.3342	49.4043
g11963	41.4786	44.693	47.0445	27.2149	30.4294	27.0377	29.9268	30.4352	34.671	20.3656	17.2679	19.7593
g11964	130.573	121.262	110.155	83.9474	93.9989	93.9666	60.1581	63.7519	60.5856	83.0381	87.8631	84.0108
g11965	20.5055	19.4096	19.6633	16.2604	16.8768	19.4227	24.5091	22.5291	23.712	19.9873	17.1162	19.3395
g11967	151.866	157.707	164.33	179.877	206.232	192.001	152.631	149.534	141.505	204.265	199.329	197.498
g11968	130.873	130.335	119.883	158.34	140.155	158.94	114.773	119.239	118.092	156.377	175.786	158.275
g11969	211.607	244.151	299.494	348.567	356.936	374.73	149.15	127.704	94.7056	204.839	156.856	165.752
g1197	86.8375	84.2209	77.7577	32.2	39.0209	48.3434	155.205	150.086	140.395	62.1733	73.6923	72.5599
g11970	21.6208	21.4571	22.2943	26.0596	27.489	26.0638	17.3369	14.0726	13.8954	15.9039	12.9888	17.3097
g11971	71.0353	66.0147	55.2127	54.3031	53.997	57.2377	69.8043	66.0544	58.7661	63.7159	64.0172	62.1948
g11972	110.627	110.497	103.615	95.483	102.628	108.549	143.07	146.292	145.367	164.107	138.793	163.14
g11973	4.6996	3.81358	3.54657	3.6111	2.08643	2.90862	4.10914	5.34617	6.82688	2.07603	2.32452	3.66986
g11974	159.919	161.408	131.07	139.158	144.612	141.947	88.2462	80.7097	76.7401	91.9926	96.2194	88.5958
g11975	0.068465	0.046054	0.056011	0	0.185835	0.054627	0	0.038328	0.115769	0.101027	0.315689	0.064112
g11976	45.2124	46.2692	50.4788	63.3649	61.4248	57.9921	41.477	38.9897	39.5096	50.2747	44.3639	46.7479
g11977	700.267	697.566	763.673	979.097	904.34	888.865	493.514	451.824	444.783	505.821	445.272	501.888
g11978	37.4726	40.6816	39.614	28.2148	29.3421	33.9213	43.3848	43.5115	38.1567	35.7843	29.944	33.0262
g11979	1023.97	1009.13	1175.48	1257.45	1320.67	1285.22	592.696	513.617	541.189	719.451	577.658	734.115
g1198	3.27687	1.84054	2.96423	3.025	2.0553	2.77712	2.78967	4.31817	3.53557	4.60105	2.56508	4.25383
g11981	69.2995	72.8668	86.6562	130.594	137.314	132.487	67.4545	74.2347	68.1797	112.553	126.268	118.462
g11982	5.60864	7.18374	6.95153	9.86166	8.82791	9.83283	11.7503	12.829	13.4369	11.0511	10.3043	11.4703
g11984	44.5878	57.0572	48.9467	83.363	55.865	59.0113	48.3882	52.1403	65.3267	67.6906	69.711	65.2548
g11985	0	2.00048	0	1.62731	1.35666	0	0	21.9359	2.10794	0	0	0
g11986	427.322	463.822	469.44	317.933	344.555	444.221	2818.07	2880.11	3226.03	238.794	230.715	165.411
g11987	40.3376	37.4889	40.6858	22.8285	24.593	22.2433	39.5401	43.3594	38.0748	25.1441	23.6699	28.2884
g11988	48.6933	49.2165	54.6418	39.6372	39.6886	47.0554	42.6985	36.8858	36.5019	38.9791	37.8189	43.9076
g11989	28.7374	30.1238	28.526	22.0883	23.7741	23.3829	29.9645	31.5053	30.5709	22.2972	23.4159	23.9761
g1199	180.744	173.985	160.36	287.805	308.005	308.219	205.437	190.62	171.828	220.653	205.736	257.19
g11990	59.1687	61.8394	49.5452	37.7315	44.7834	39.3712	60.1647	59.3793	66.1697	39.7813	38.6695	43.5729
g11991	74.7822	71.2013	67.6671	84.8296	86.247	82.5083	85.7997	79.7771	76.3176	70.6967	67.0431	68.7544
g11992	46.1853	57.1599	59.6214	32.6032	35.4283	36.9779	61.137	64.6867	65.5189	42.3783	46.3557	47.3716
g11993	22.1579	20.704	18.6454	19.7634	20.8227	19.0962	28.7787	29.295	24.2958	19.7616	20.7506	19.2875
g11995	55.5612	53.7694	57.5827	47.6646	48.9107	54.1042	41.5963	36.4854	41.2777	47.3994	45.2637	51.3279
g11996	0.551762	0.750443	0.254433	0.729094	0.724342	0.537182	0.504781	0.690004	0.756928	1.11735	0.549556	0.82661
g11997	68.1038	65.7179	56.3888	46.8234	49.049	52.368	45.7416	47.5925	47.4037	69.4151	71.6914	70.7473
g11998	5.09574	8.42534	7.72799	5.93365	5.05279	5.90264	6.76621	7.98867	7.5422	5.47775	6.42178	6.52616
g11999	0.141845	0.398822	0.451848	0.373932	0.406498	0.23246	0.285131	0.548646	0.886725	0.083632	0.282552	0.271056
g12	1.59106	1.11232	1.50714	0.791719	1.86069	1.52173	1.67883	1.58112	2.11169	1.35765	0.814126	1.19011
g120	22.7603	27.1261	19.7827	4.62505	7.72962	4.68943	19.2635	20.3247	18.3122	3.96963	5.7423	5.41393
g1200	45.9597	42.3305	39.9863	40.5377	42.346	43.0492	60.9498	60.1676	54.7598	38.6672	36.3326	40.113
g12003	171.882	188.07	151.317	155.917	139.942	155.864	88.7048	83.007	87.7641	96.1418	90.011	81.0782
g12004	26.6292	24.8442	24.5521	19.5652	18.8088	21.775	41.8005	44.4465	46.9919	36.0434	39.5601	30.432
g12005	6.5294	6.08081	6.04716	11.5382	11.7357	12.4895	7.95325	8.42019	8.43352	12.6915	13.5417	11.8991
g12006	21.5344	25.7868	22.5919	13.8694	10.6289	16.9822	57.3281	41.9539	57.7175	27.5867	16.8963	29.0865
g12007	74.6139	180.142	90.2912	168.817	174.908	168.716	94.6323	77.1365	73.8554	107.541	83.5068	113.669
g12009	222.043	223.384	244.455	228.061	225.548	237.731	141.002	129.877	134.128	136.09	116.101	146.148
g1201	23.812	24.4981	27.0987	15.2762	16.8735	18.9415	19.211	19.3394	20.1427	16.8297	18.862	17.3896
g12010	5.55176	3.55137	4.06734	4.18634	4.39952	4.91097	3.94473	4.77362	5.29512	5.87336	5.61021	5.75449
g12011	11.0085	9.40109	10.8178	4.44141	6.92485	7.17067	15.7026	13.1511	13.4434	5.77852	6.26267	8.00119
g12012	11.8423	10.9888	12.1691	9.6099	11.7781	11.2464	18.0416	15.2466	16.2138	12.7982	11.7108	14.8768
g12013	21.0593	27.9389	20.2624	23.1705	24.444	20.6702	19.4922	18.2968	18.6193	14.4096	13.5796	14.9996
g12015	88.8969	90.1669	90.9581	146.665	139.915	142.274	64.338	63.0227	63.8499	102.527	101.527	101.094
g12016	0.613802	1.21876	1.49786	0.510164	1.3071	0.584305	1.21431	0.183633	1.24617	0.055233	0.722647	0.72769
g12017	6.9664	6.44773	7.3317	4.72948	5.42807	4.7089	4.80272	5.35583	4.7501	5.73515	4.75671	4.70579
g12018	0.29031	0.358228	0.502157	0.319343	0.321992	0.293549	0.220048	0.582369	0.47923	0.632355	0.417205	0.598149
g12019	55.5772	33.7767	26.6782	162.957	131.299	86.1065	34.2149	34.8801	34.3189	113.915	99.4443	87.201
g1202	1.5635	0.914223	1.03116	1.93145	2.35446	1.77138	1.46348	1.92888	2.59183	2.75204	4.63191	3.30238
g12020	1.97137	2.23557	3.51587	7.44952	10.8434	12.1511	0.61463	0.837272	0.681577	15.2631	7.73679	15.9968
g12021	12.7379	13.342	18.0022	10.439	8.55389	11.4761	23.0994	25.5742	27.4336	14.2823	9.69429	12.5237
g12022	8.04867	5.36993	6.00751	3.6764	5.23339	5.49403	8.90043	12.7602	8.77837	6.53939	7.76516	5.7253
g12023	97.0113	84.6731	89.4847	81.2205	86.0336	83.3764	71.5123	71.3064	66.1878	77.2887	74.7268	77.8884
g12025	1.40622	1.9119	1.66037	0.957791	1.14147	0.938789	1.7801	1.60212	2.00339	0.798441	1.64144	1.05318
g12026	7.77807	7.0142	7.49044	4.72481	6.71462	5.42399	8.29912	13.5174	9.45076	7.54207	7.72736	8.95427
g12028	36.8991	41.13	37.8819	40.0673	25.948	36.6299	26.2425	36.6781	38.4733	21.8587	26.4707	27.6239
g12029	47.8615	47.1191	47.3323	49.1744	54.2045	56.0318	45.8536	46.0454	41.8891	45.2027	42.9567	46.2212
g1203	51.5366	57.2749	46.7848	16.5411	19.1079	18.068	34.3558	32.3909	31.1083	17.2356	23.6273	23.6889
g12030	7.00533	6.87841	7.74226	5.91152	4.98552	4.58255	10.5569	10.8549	10.6542	7.6598	7.54914	7.6486
g12032	0.404121	0.413862	0.261871	0.704941	0.167214	0.111552	0.095242	0.302057	0.887773	0	0.29844	0.418466
g12033	3.11575	3.21231	2.90352	2.44413	1.90224	3.02245	4.48755	4.92133	4.17409	4.63802	3.21958	4.40531
g12034	67.9055	75.1787	88.8152	61.8698	69.8206	60.7331	34.8207	29.8656	24.3288	41.7563	27.5152	50.8886
g12035	42.2246	42.3487	38.1199	48.3081	44.8251	51.5455	55.4545	60.2112	57.3785	42.991	44.446	46.3466
g12037	0.433757	0.605722	0.932407	0.519184	1.31772	0.855528	1.08853	1.51743	2.02665	1.23795	0.989271	1.48884
g12038	4.53719	5.86745	6.9695	8.25437	11.3899	11.3249	5.14069	6.38779	7.68187	15.1665	19.0743	15.9809
g12040	67.6543	69.191	72.6084	88.5181	95.3939	88.2044	82.2683	78.1847	78.3143	67.883	65.4948	78.6455
g12042	19.0801	19.9877	17.1759	9.88811	9.00204	9.89954	39.6529	44.0993	44.8833	15.7953	14.7619	20.1121
g12043	34.8181	29.1693	31.5544	40.6046	40.1305	48.4434	50.168	54.3782	50.7714	36.3457	36.9243	38.4703
g12044	3.14759	3.26643	4.00003	2.83277	2.37025	2.71326	5.65693	5.25678	6.15042	3.0994	2.35436	3.12599
g12045	2.81844	3.93654	4.12709	5.01547	5.00434	5.42221	2.97492	2.85257	2.48513	3.52897	4.54347	5.41937
g12046	66.8308	64.4073	60.2066	45.2285	46.8769	52.1119	168.882	190.435	176.778	109.114	112.276	121.747
g12047	0	0.371764	0	0.192696	0.084957	0.372977	0.4042	0.501221	0.438088	0.590957	0.830422	0.775713
g12048	17.7047	20.674	19.0217	14.1828	15.3053	16.8343	16.5411	17.1828	16.2674	25.1892	25.613	24.2547
g1205	45.306	35.9941	41.6137	35.1122	36.3905	35.5053	44.2172	28.142	28.2496	48.8707	46.3236	41.5848
g12050	32.5946	31.8993	31.9068	25.3226	23.6756	28.6323	27.3596	24.134	20.2512	29.9807	32.4397	30.8003
g12051	79.8838	82.1804	78.7273	53.4593	54.5023	53.392	92.4222	103.098	109.409	65.9777	64.5383	65.031
g12053	0.7015	0.806077	1.20251	0.966363	1.22256	0.472812	0.999789	1.29664	0.939148	0.632705	0.878002	0.852236
g12056	49.7292	41.6131	42.5207	19.8704	26.0316	24.0302	47.5469	43.1084	39.1696	22.6063	18.6007	25.8169
g12057	45.5006	54.7293	55.7833	65.854	63.6842	61.6217	75.3531	73.4146	78.424	60.1006	55.9759	59.6997
g1206	5.17259	5.60799	4.53847	5.32479	3.58224	3.34871	6.26735	9.67849	6.09483	5.31178	5.74751	5.48665
g12060	3.47249	3.67052	3.25166	3.96771	4.42838	3.42287	1.67107	3.5396	4.42579	8.95089	7.10601	6.10436
g12062	0	0	0	0	0	0	0	0	0	0	0	0.112553
g12063	0	0.098576	0.054101	0.145229	0.12298	0.053535	0.035949	0	0	0.158602	0	0.050255
g12067	22.0995	20.8951	20.8557	20.6591	20.8613	20.7093	21.8278	20.5353	19.9425	29.043	30.2952	29.2049
g12069	2.18087	2.36814	1.77912	2.20362	2.70037	2.5119	3.09573	3.46932	3.71957	2.3752	1.37882	2.13131
g1207	0.245128	0.242588	0.396025	0.648829	0.352413	0.186512	0.572606	0.402607	0.324455	0.522631	0.314642	0.404861
g12070	406.823	403.963	402.093	459.631	391.402	478.773	329.887	367.9	377.341	543.165	552.293	515.95
g12071	0.994036	1.3679	1.79258	0.069161	2.00903	1.34574	1.27682	2.26235	1.18255	1.14369	1.224	1.81567
g12072	19.4391	21.1881	22.7741	20.2262	21.0226	18.8067	18.2191	18.4928	18.0275	15.7863	13.7749	15.276
g12073	63.2115	70.4402	66.6444	52.2399	50.9543	53.0292	67.9474	88.3642	56.5013	58.2578	56.8125	50.7001
g12074	78.9072	83.8169	83.0949	78.3005	77.4474	82.1383	58.9215	58.7363	59.7529	68.8936	70.3868	73.9413
g12075	0	0	0.051475	0	0	0.18222	0	0	0	0	0	0
g12076	0.269021	0.562463	0.751778	0.621589	0.551193	0.558593	0.595717	0.914505	0.935851	0.75644	0.833068	0.721674
g12077	17.9881	21.9391	17.9307	14.4391	16.8497	15.1064	23.731	19.1422	28.7845	17.578	19.1465	19.9278
g12078	72.3474	75.6718	81.0838	44.3489	56.4391	56.2068	70.1922	70.931	64.0914	45.9556	41.5479	44.224
g12079	31.4729	67.3559	64.4735	66.3422	113.159	88.3175	18.9862	26.5461	21.5556	384.6	624.924	304.43
g1208	416.925	347.465	253.63	54.616	44.4793	35.3495	1117.63	1044.22	1035.74	30.8598	37.745	29.7602
g12080	149.479	139.331	145.597	429.349	513.426	619.881	185.946	189.111	203.277	259.458	241.59	200.921
g12083	45.0646	45.1245	45.3745	53.4272	53.7005	52.5781	47.6745	47.7814	47.5326	55.3313	53.1189	56.7395
g12084	5.72677	6.63076	7.27876	11.3717	11.0017	8.84617	5.65997	4.16507	5.89854	9.59741	8.40122	10.3625
g12087	0	0	0	0	0	0	0.009827	0.022876	0	0	0	0.02561
g12088	0	0.012253	0.023651	0	0	0	0	0.014813	0.031691	0	0	0.043362
g12089	14.231	13.6168	12.3347	11.6949	11.3062	11.2035	14.7256	18.7643	19.9495	14.3144	8.16505	15.2808
g1209	19.7614	20.3134	21.6243	20.948	21.607	19.3676	17.4454	16.5776	17.4414	14.5288	13.881	13.9961
g12091	172.524	169.347	170.801	76.206	83.8332	77.8642	263.499	264.093	270.254	87.9218	78.365	80.7383
g12093	18.0067	16.2971	20.9992	11.3408	10.0986	11.5122	17.729	23.9998	19.2487	14.3051	13.5242	19.2554
g12096	47.1694	41.3081	45.3132	35.6504	36.8496	34.1954	54.8881	64.1213	64.5327	43.116	42.8721	42.6686
g12097	74.6388	61.081	141.506	93.0947	83.69	80.6282	49.2324	70.3436	60.2157	75.7414	90.5342	70.5653
g121	44.5769	41.1824	26.4728	22.6026	26.9839	24.5113	42.3226	49.1852	47.07	22.5548	26.3403	23.981
g1210	6.18467	6.32865	6.19291	5.00722	5.28995	6.56728	8.40278	10.5353	11.3504	7.67537	8.11742	7.71418
g12100	253.296	257.624	263.443	112.219	125.515	118.623	389.009	389.296	398.935	123.364	114.487	119.551
g12102	12.3353	14.507	15.4553	9.85414	9.0756	11.31	16.4764	14.0516	16.5943	9.81921	11.3087	9.61269
g12103	59.6082	58.945	60.8432	63.9329	54.9731	58.6264	50.6203	42.7151	47.401	52.9372	45.9747	53.4885
g12105	0.778382	0	0	0.227997	0	0	0.729565	0.68176	0.767926	0.121038	0.141042	0.342575
g12106	7.65328	5.97175	6.91484	6.34242	7.67699	5.66367	14.9988	14.3496	18.3584	7.50673	8.56951	10.3101
g12107	75.3965	85.7393	78.4801	100.778	98.4419	98.2695	101.226	113.425	112.178	85.6933	95.3308	85.3972
g12108	0.135116	0.307474	0.330146	0.302744	0.154338	0.363386	0.300661	0.141727	0.347471	0.187871	0.08578	0.319387
g12109	4.36975	4.84748	4.72929	3.94337	5.42254	4.59731	7.32577	5.08268	5.77756	4.02041	4.39131	5.73985
g12110	2.11509	2.64751	2.1888	2.57128	2.76487	2.33804	3.4066	4.60693	3.43133	3.65888	2.62818	3.82149
g12111	16.0966	15.5562	13.8281	13.9735	13.8868	13.274	22.2614	25.0565	28.8263	15.9099	15.9143	17.2731
g12119	0.137935	0	0	0.039991	0	0.161223	0.423473	0.307403	0.347325	0.282907	0	0.159962
g1212	13.8898	12.3882	11.6086	14.2251	14.3604	12.9297	11.5521	12.154	12.586	18.6695	19.3184	17.0803
g12120	6.51593	4.72243	5.74188	0.733956	1.87164	1.32077	23.1132	20.0113	19.4037	5.26983	5.35342	4.93931
g12121	0.216603	0.261094	0.224405	0.454015	0.51485	0.607542	0.076221	0.181458	0.129948	0.340723	0.41446	0.569688
g12122	2.05262	2.12135	2.41035	1.74204	2.66297	2.06067	2.05085	2.56108	3.13741	3.573	2.02892	3.87635
g12123	26.4638	27.8068	31.7222	36.2282	36.3112	37.7863	46.0075	46.7127	35.2946	36.7119	35.2341	32.9873
g12127	0.353504	0.391253	0.163953	0.270824	0.171666	0.348473	0.143832	0.126302	0.173435	0.076199	0.045439	0.180659
g12128	0.151882	0.136708	0.073309	0.127492	0.128346	0.142515	0.036878	0.059852	0.034852	0.071756	0.038416	0.079569
g1213	15.0061	15.301	14.5214	13.5631	11.9409	12.7767	16.0876	14.4332	13.9456	12.0737	11.7774	12.0577
g12131	1.48107	1.12427	0.923894	1.35398	0.970477	0.812596	0.290225	0.355429	0.121502	0.129918	0.264218	0.669393
g12133	0	0	0	0	0	0	0	0	0.047741	0	0	0
g12134	1.32731	1.7219	0.088773	2.58576	0.655737	3.13246	0.526983	0.571782	0	1.30915	1.31473	1.79249
g12135	27.565	19.7036	19.346	10.6592	18.3805	18.926	23.5844	14.1357	15.2153	12.6804	17.1524	10.7757
g12137	17.5414	17.4681	14.0276	14.8173	14.2446	15.6924	30.231	29.6	22.3545	15.2162	17.2768	15.9518
g12138	0	0	0	0.149864	0	0.239873	0	0.17949	0	0	0.092708	0.052461
g12139	1.72544	1.71901	1.71762	1.40905	1.44424	1.2076	1.62767	1.3574	1.48645	2.18474	2.06574	2.04761
g1214	18.1696	20.1551	19.0881	15.0836	15.991	15.5964	23.1711	25.9086	26.185	21.9772	20.4139	21.9455
g12140	11.8114	12.3585	15.0685	11.1371	11.7468	12.2293	13.6302	11.0883	12.0106	9.09424	8.79451	10.2714
g12141	12.1939	14.0612	12.0458	12.5308	12.5306	9.65383	13.3637	14.8438	11.0246	6.75802	7.6646	12.3662
g12142	0.032242	0.025532	0.137357	0.113235	0.197389	0.158178	0.164354	0.075932	0.318214	0.806411	0.365687	0.707549
g12143	1.15941	0.77893	0.905348	1.33964	1.74779	1.31395	0.866136	0.785676	1.09825	1.32898	1.79099	1.58587
g12144	4.1505	6.09487	6.57735	6.13509	5.4101	5.7473	6.58236	7.45494	5.25512	5.09913	4.03723	4.87883
g12145	0.3802	0.478331	0.514042	0.532187	0.592847	0.666891	0.330518	0.901882	0.444083	0.869066	0.925747	0.705773
g12146	0.78089	0.666817	0.96389	0.967836	1.27017	1.08531	0.59898	1.0156	1.32841	1.47621	0.852558	1.78169
g12147	1.76431	3.76889	4.11088	7.22619	8.75047	7.76057	2.63708	2.15254	2.76912	5.33334	4.9187	8.14731
g12148	0.059753	0	0.125699	0.200362	0.257918	0.200762	0	0	0.041706	0	0.067717	0.091417
g12149	4.16914	3.36912	3.18193	4.06152	2.62347	2.53526	3.33706	3.28452	3.72212	3.34857	2.86283	3.57968
g1215	0.494428	0.103928	0	0.434353	0.34482	0	0.00348	0.150064	0	1.26823	1.08286	1.30092
g12150	0.288766	0.191483	0.159555	0.404847	0.627335	0.141868	0.287137	0.299917	0.119392	0.151204	0.77254	0.560628
g12151	0	0.383934	0.303539	0.317475	0.15189	0.274675	0.141246	0.128458	0.314061	0.667579	0.570604	0.312283
g12153	0.81046	0.364912	0.453018	0.500796	0.688843	0.428457	1.0156	1.71721	0.995655	0.494021	0.838809	0.683863
g12154	0.140417	0.440422	0.503345	0.540188	0.48147	0.381624	0.382535	0.676325	0.899056	0.218023	0.233743	0.874188
g12155	0	0.294324	0.391648	0.669358	0.790917	0.620079	0.437111	1.0615	0.6695	0.537811	0.35948	1.23646
g12156	0	0	0	0	0	0	0	0	0.055692	0	0	0.046392
g12157	0.906473	0.860436	0.621423	0.164753	0.260199	0.385883	1.27223	1.04234	1.13492	0.598352	0.411601	0.596831
g12158	1.41124	2.00875	1.48206	1.67543	1.52552	1.38281	1.93033	2.33329	2.2182	1.29556	1.38645	1.87369
g12159	3.2931	4.78262	3.83747	4.66594	4.08387	3.39214	6.13319	4.90354	6.76728	5.71956	5.91496	5.04823
g1216	43.2089	53.7585	43.3892	43.8872	47.9117	47.2036	56.565	44.092	46.9538	51.081	68.5516	69.3115
g12160	56.59	64.5501	58.7099	70.2196	47.8468	46.8939	71.9053	58.8146	66.347	70.5507	60.9183	66.8699
g12161	0.443418	0.243724	0.46495	0.769764	0.906383	0.817448	0.826097	0.634518	0.648026	0.790003	0.613759	1.07332
g12162	7.24835	8.49135	9.34764	14.2665	12.339	13.8927	10.1872	8.9966	9.20521	11.4542	10.4041	12.5545
g12163	0	0	0	0	0	0	0	2.52053	0	0	0	0
g12165	1.41182	0.931414	0.655739	1.34127	0.854159	1.31864	1.1942	1.58216	1.20367	2.15189	3.36944	2.4513
g12166	0	0	0.103197	0	0	0	0	0.046924	0	0.079446	0	0
g12167	0	0	0	0.276016	0	0.179589	0.494312	0.59352	0.255418	0.164048	0	0
g12168	0.368417	0.362048	0.65694	0.423437	0.396944	0.196051	0.348165	0.366207	0.395191	0.544735	0.222428	0.467538
g1217	6.55037	5.72843	9.16745	6.09728	6.45119	5.1925	7.05078	9.3355	6.79139	4.9975	5.6491	5.85825
g12170	0.052414	0	0.096851	0	0	0.073721	0.111559	0	0.209637	0	0	0
g12171	0.161874	0.103909	0.459811	0.121626	0.350006	0	0.234716	0.377729	0.251517	0.461418	0.226378	0.534174
g12172	3.9509	3.67209	3.58608	4.22734	4.88609	4.80814	5.19998	4.3464	5.01691	5.51312	4.34663	5.06565
g12174	0.235857	0.55007	0.226514	0.536343	0.351535	0.341694	0.506708	0.503161	0.557713	0.519901	0.837123	0.571199
g12175	1.59911	1.51843	1.60416	2.18834	1.39078	1.58402	2.15528	2.7593	2.99709	2.10507	1.50088	1.52682
g12176	1.94019	0.919724	1.02283	0.558629	1.2461	0.82893	1.17042	0.855063	0.553979	1.0876	0.850069	1.53653
g12177	0	0	0	0	0	0	0	0	0.024983	0	0	0
g12178	7.79533	6.14107	7.43992	3.43211	4.09417	4.22653	13.4051	11.7933	12.3322	5.81889	5.03001	6.24459
g12179	0.195046	0.497288	0.334001	0.156992	0.575425	0.30278	0.218479	0.057992	0.446228	0.228509	0.485873	0.297927
g1218	48.835	46.4449	49.1957	57.3178	53.3302	57.4286	50.5479	50.8866	53.3008	50.3822	52.518	49.8801
g12181	1.15384	1.50816	1.60893	1.57905	1.96847	1.47001	1.61487	1.29533	2.00671	1.52243	0.816669	1.55906
g12182	2.27654	3.45913	3.30292	3.5561	3.09022	3.58068	1.97121	1.95712	1.89108	3.35292	4.13868	4.63623
g12183	49.1495	49.1585	41.7593	33.8126	38.1799	35.9749	48.2396	49.3537	49.822	46.4976	50.8667	43.7948
g12184	5.58526	5.60483	4.75122	4.64399	3.24255	2.57175	3.54749	5.7255	3.34757	2.49496	3.22043	7.78695
g12185	0.300282	0.54756	0.284352	0.184707	0.286189	0.056313	0.29783	0.692106	0.591295	0.3347	0.326464	0.211452
g12188	0	0	0	0	0	0	0.012672	0	0	0	0	0
g1219	2.16295	2.35919	3.57899	1.99422	2.76597	2.40932	2.50931	2.98445	2.74999	6.28418	4.07438	4.51271
g12196	23.3911	19.2031	21.1374	14.9296	9.56865	14.6299	26.9588	14.4983	17.3739	29.2714	27.5315	23.8852
g12197	31.6215	28.7506	35.0672	3.25896	7.60131	7.50684	89.7874	71.1474	61.3031	9.30333	8.52187	13.4241
g12198	1.92271	1.52783	0.88991	1.45536	3.2086	2.63363	0.560835	0.633186	2.12943	1.35716	1.39522	1.11722
g122	16.2768	18.5229	14.3946	11.2528	13.8827	12.0585	13.8157	18.0202	17.086	13.7189	14.6224	13.9803
g1220	65.2427	61.1217	57.6789	48.2143	51.7157	47.9163	66.6586	72.2601	68.7836	68.2596	69.5373	66.6341
g12200	8.03039	5.48603	7.50149	5.59567	4.18127	5.82926	12.2044	11.1849	12.8346	7.17987	5.1597	5.55341
g12201	0	0	0	0	0.327386	0.110264	0.074252	0.136963	0.215176	0.276482	0	0
g12202	1.10885	1.4115	0.611434	1.87944	0.925371	1.68353	0.966836	1.74112	1.28899	1.41978	1.08302	0.866734
g12203	3.22112	3.04098	2.47322	2.48838	1.73083	2.09991	3.21694	2.47835	3.17083	3.23062	3.39571	1.75567
g12204	1.71704	1.02728	0.73401	0.507804	0.543368	0.817906	2.05898	0.953147	1.09682	0.882733	1.12932	0.916132
g12207	0.767226	1.31843	1.97154	0.568346	0.860864	1.21504	4.56405	5.18513	3.83246	2.02023	1.69954	2.48837
g12208	0	0.058591	0.060297	0.07626	0.141874	0.021571	0.177396	0.37704	0.05891	0.118032	0.116853	0.024055
g12210	8.29719	6.24775	5.89518	5.18933	5.99844	5.65089	8.24674	8.65372	7.64463	6.73166	6.12143	9.63983
g12211	0	0	0	0	0	0	0.025605	0	0	0	0	0
g12212	0.08832	0.076886	0.053977	0.077481	0.1055	0.082815	0.09399	0.046321	0	0	0.048011	0.077742
g12213	1.69828	1.30748	1.85179	1.58444	2.20926	1.59586	1.56385	1.89573	0.858532	2.1916	1.06416	2.68594
g12214	1.5077	1.7083	1.13183	1.90334	1.84333	1.42438	2.39261	2.69639	2.4073	1.59159	0.924408	1.7136
g12215	0.748308	1.36447	1.19971	1.47334	1.44376	1.24048	1.20511	0.871385	0.452036	0.902158	0.91555	1.05961
g12216	2.11361	2.35946	1.57126	2.02931	2.61667	2.10846	1.57253	2.52662	2.67149	2.47039	3.14567	2.4557
g12217	2.92268	2.93157	3.64497	2.47663	3.07607	2.55213	5.15806	5.03837	4.88852	2.60358	2.62942	3.18416
g12218	1.15305	1.20594	1.30914	0.699228	0.520224	0.767523	1.97315	2.56262	2.10523	0.884753	1.08273	0.910868
g12219	0	0.069366	0	0	0	0	0.138313	0	0	0.203493	0	0.138638
g1222	56.0686	60.417	53.6825	33.2305	34.2003	39.4905	124.806	136.394	135.396	69.3449	81.5109	69.6556
g12221	14.1482	14.9498	14.8733	10.865	11.4371	11.8932	19.1296	18.9936	20.9818	12.5584	11.948	12.1257
g12222	2.17191	2.49755	1.7767	1.19778	0.854942	0.72114	4.27658	4.20705	4.33936	0.843877	1.32011	1.33892
g12223	67.5108	70.9522	62.9521	52.4936	37.1481	56.0399	63.636	58.0834	54.4608	52.4374	49.1349	58.0677
g12224	0.494734	0.805889	0.970927	0.627166	0.725605	0.574813	0.708737	0.882034	1.75931	0.901703	0.616806	0.454407
g12225	3.70763	4.06469	3.67323	6.602	5.57538	7.30628	2.77923	3.81609	2.96912	6.1514	8.26989	7.24678
g12226	14.231	17.1548	18.4416	24.3657	23.6122	24.9144	11.3847	11.4983	9.8256	24.036	19.1982	8.93479
g12227	292.957	235.548	229.426	79.2401	170.063	164.739	1173.32	1071.52	1021.44	412.506	324.266	571.55
g12228	20.8087	19.0173	19.1934	18.7539	16.9985	15.9281	35.9618	29.7489	31.3641	18.482	15.4109	19.7926
g12229	0	0	0	0.244189	0.035439	0	0.240476	0	0	0.032293	0	0.065285
g12230	6.30681	6.1694	6.418	3.4625	3.96109	3.63809	10.1518	11.9513	10.489	7.13163	5.79232	7.13869
g12231	243.734	250.247	226.577	574.649	510.33	543.882	274.295	303.837	266.398	699.285	692.451	671.74
g12232	201.306	211.657	201.723	149.277	141.036	136.205	247.783	262.476	260.254	163.41	171.356	165.616
g12234	25.7794	28.7075	28.2656	24.7518	25.2602	30.9409	23.5921	22.8872	18.0297	27.7955	25.8647	40.1217
g12235	0	0.036397	0.039751	0	0	0	0.089286	0.132449	0.083891	0.078278	0.091214	0
g12236	6.79366	3.13612	3.73395	5.03162	3.31948	5.25548	8.0407	9.91681	7.95664	3.12724	2.91235	6.75652
g12237	0.561677	0.671907	0.655857	0.562999	0.60935	0.387087	1.64792	1.54989	1.41185	0.694752	0.805829	0.981655
g12238	13.3847	14.416	14.4188	11.3652	11.015	10.5791	23.4569	22.6845	23.8269	13.1288	13.592	13.3864
g12239	94.9351	103.729	112.01	116.621	112.523	126.136	173.859	177.195	176.789	198.655	195.344	191.601
g12240	4.35996	6.19828	5.57221	1.66892	2.64027	2.89628	5.95215	5.32902	6.95593	4.62389	5.77912	5.65439
g12241	4.37777	6.04873	7.33757	16.9102	16.1928	17.3915	4.2577	8.73009	8.46946	61.8516	77.3951	57.6191
g12243	13.381	13.1447	15.5666	9.096	9.39889	12.4241	19.5441	18.4713	14.1796	15.5004	12.3359	15.4596
g12244	27.7106	29.6079	29.0353	28.1744	26.3048	25.0926	27.218	28.5451	29.3035	23.8553	24.3613	25.5659
g12245	0.558899	0.800126	0.831457	0.841651	0.614607	0.585353	1.43017	1.44522	2.11024	0.950826	0.622545	0.927744
g12246	22.4809	19.938	22.1517	13.4124	12.2022	13.7566	33.9668	30.9022	29.0961	15.1104	13.0439	16.4706
g12247	2.34421	2.18965	3.34304	3.69656	3.68196	2.81234	4.42143	3.57547	3.84469	3.34132	3.7233	3.55864
g12248	0.776919	0.498135	0.577493	0.46036	0.20668	0.40616	1.0488	0.890833	1.02647	0.725199	0.624848	0.693619
g1225	7.87089	8.15755	7.93277	7.30439	5.52915	12.3078	12.4995	10.421	16.9978	8.96794	10.1291	8.99341
g12250	3.25032	2.9025	3.13768	3.33152	2.77922	3.59908	3.57565	3.05878	3.4729	4.33719	3.29317	3.218
g12251	7.90393	6.36296	8.37005	7.36013	7.1839	8.99065	11.0747	10.3707	9.95168	10.2421	7.36707	7.5276
g12252	64.2568	55.5891	54.0331	56.4556	48.5363	50.9641	68.5794	61.0369	56.3929	43.7584	55.0221	42.8595
g12253	0.487804	0.455803	0.822994	1.10048	0.646971	0.972809	1.46279	0.94726	0.854271	0.743196	1.06651	0.563913
g12254	10.6452	13.7492	12.2676	12.1383	10.3091	10.9868	38.4753	38.1747	30.8264	15.4868	18.9169	15.8275
g12255	11.0032	10.3553	12.0013	16.3525	15.8008	17.0232	13.1992	14.7338	13.1831	19.1561	17.3386	22.2209
g12256	0	0.143417	0.166074	0.616029	0.660995	0.651865	0.497366	0.368905	0	0.327035	0.571625	1.07988
g12257	3.39391	3.50311	3.27688	3.93713	3.98531	3.18986	4.44728	4.44623	5.2275	4.67032	5.01028	4.32643
g12258	0.6799	0.956602	0.686298	1.52141	1.55683	1.29338	0.923387	0.81546	1.6214	1.60816	1.19123	1.1888
g12259	1.66013	1.94	1.36676	1.96549	2.3031	2.00296	3.21365	4.08733	3.9721	2.1522	2.4593	2.2383
g1226	320.923	305.338	266.418	283.189	259.596	299.748	306.603	326.626	302.77	240.796	315.31	243.067
g12263	0	0	0	0	0.074666	0	0	0.076872	0	0	0	0
g12264	0.528322	0.301506	0.667504	0.154751	0.336582	0.320351	0.874596	0.925481	0.704358	0	0.191462	0.465041
g12266	50.8741	50.6081	53.8805	42.4675	48.9081	45.0319	32.8454	33.4378	33.4038	34.997	26.8507	36.9693
g12267	9.34962	11.1544	10.8801	3.67431	5.84801	7.86743	20.7254	17.8896	21.5713	10.8996	10.1144	11.1392
g12269	313.306	284.63	274.924	157.377	174.223	157.603	274.914	268.04	260.415	227.601	205.098	236.122
g1227	12.7386	13.1846	10.8496	17.028	15.472	14.1497	9.56427	8.39041	7.45751	13.3802	11.9725	14.5499
g12270	192.145	207.406	197.566	151.412	151.271	158.72	131.358	151.858	123.522	210.827	250.707	234.164
g12271	0.225466	0.393228	0.256475	0.772981	0.258403	0.543422	0.137423	0.75509	0.5389	1.06625	0.544441	0.95172
g12272	126.223	113.411	120.279	90.4226	88.5436	106.436	47.5715	54.7293	43.6445	58.0828	65.7394	55.4359
g12273	53.6756	46.4303	42.7902	84.3695	81.3098	73.3271	94.7247	95.4186	105.404	101.971	105.428	98.5856
g12274	40.0138	41.4496	48.1938	54.7359	47.9944	57.4102	31.2916	38.8546	34.7037	36.9864	43.3064	39.4521
g12275	22.6432	26.576	27.1863	19.4417	21.0118	23.9778	35.0619	33.5037	32.6292	24.3392	25.0757	29.2996
g12277	25.5067	28.6902	30.8484	27.3185	27.2403	27.8346	36.4674	34.1355	38.024	33.7701	31.2231	32.9447
g1228	23.0833	22.2121	23.3667	22.2416	23.143	24.283	20.5853	20.2551	21.1527	23.6517	21.0888	22.2578
g12281	9.96853	11.7582	12.232	12.1156	12.3141	14.8671	15.475	16.2974	13.967	12.8609	12.2898	13.8036
g12282	65.9307	65.239	60.0803	33.5055	42.7388	40.1157	46.6151	47.577	46.787	53.0217	41.7526	65.0433
g12284	1.93111	1.43383	2.17758	1.55648	1.12978	1.01517	2.82624	3.48426	3.04537	0.56055	0.812178	1.50667
g12285	6.82681	5.55737	4.9074	4.82398	4.32667	4.46394	10.0179	7.82849	10.3177	7.68204	7.20449	7.16075
g12286	0	0	0	0.081355	0.306706	0.130217	0.163225	0.243594	0.185146	0.251794	0.074652	0.100644
g12287	4.80122	6.0379	3.75625	4.48642	2.41935	3.98789	7.79054	8.33568	7.4756	3.4312	4.26231	4.0266
g12289	104.473	126.414	114.185	86.4207	95.1182	94.6458	153.335	130.456	165.283	98.703	125.405	114.017
g12290	37.1608	86.39	23.4475	16.3632	15.5328	25.0608	74.9714	64.3733	60.4871	80.1571	76.0609	57.1196
g12291	7.68806	8.86326	9.52502	9.97298	10.173	11.021	15.7878	15.2789	15.9957	10.067	9.58938	10.9951
g12292	235.076	205.812	184.056	282.858	266.152	268.674	875.447	788.79	1097.06	426.3	476.783	369.378
g12293	18.541	16.0682	16.9779	16.1043	17.3455	15.5128	17.7063	18.8508	21.2425	23.9388	27.038	24.1617
g12294	4.6603	4.03591	4.552	3.10226	3.70827	3.78875	3.57316	3.7279	3.44615	3.10478	2.17025	3.17429
g12295	15.4336	14.6609	15.779	10.4424	13.2691	11.8799	9.61223	8.15986	6.7702	12.0302	13.3612	13.9976
g12297	6.36046	6.7463	4.83598	1.85246	2.07473	2.45928	49.2446	53.0502	66.3694	3.95646	4.15458	2.99591
g12298	27.319	22.9299	26.4079	17.7284	14.8489	22.0528	21.4867	29.3583	23.7841	17.3736	19.2672	16.8754
g1230	4.36442	5.07059	5.01144	5.66618	6.80842	6.77103	8.05113	9.26029	9.5398	5.23564	5.30982	6.62402
g12300	0	0	0	0.140807	0	0.15025	0	0	0	0	0	0
g12301	5.12463	4.4918	7.42973	5.67979	6.79934	7.76636	5.4464	5.51527	5.24089	5.4235	4.65286	6.15983
g12304	31.3074	28.336	16.9872	20.8298	17.5338	16.8149	40.78	13.47	36.1448	21.7205	32.5051	24.2397
g12305	73.2606	59.4954	46.3372	33.9155	26.0923	38.8215	27.749	33.6627	29.5084	64.0811	68.6864	60.3649
g12306	30.9358	27.7878	29.9012	30.9709	32.0158	31.7585	29.8862	23.4646	22.6397	28.7828	30.8778	32.3798
g12307	0.138553	0.115374	0	0.102251	0	0	0	0	0	0	0.471818	0.618707
g12308	1.803	1.77053	2.35556	1.91528	2.04763	1.45582	1.54655	1.16158	1.28676	1.14907	2.29256	1.60427
g12309	0.449512	0.534341	0.766792	1.22026	1.06651	1.37685	0.695414	1.29074	0.706196	2.12894	1.91558	1.87191
g12310	0.649793	0.71146	0.780489	0.992797	1.54499	0.853504	0.535941	0.750669	0.671415	1.23158	0.756317	1.09401
g12311	344.39	238.728	216.315	737.262	643.47	745.403	584.874	583.846	568.339	755.31	1147.54	673.525
g12312	0	0	0	0	0	0	0.00107	0	2.20231	0	0	0
g12315	1204.31	1207.03	1172.04	708.554	680.662	667.862	209.769	244.899	233.075	456.35	500.102	455.464
g12316	40.1874	38.0592	37.7555	36.2937	33.0585	28.5413	30.9406	32.4258	30.9825	32.8436	32.1378	34.8138
g12318	29.4853	24.941	23.8598	19.9283	19.9805	18.6776	37.4149	39.7206	38.0685	25.5851	25.6865	28.5335
g12319	17.5979	21.4091	18.0805	62.2931	49.7519	43.3311	18.2445	19.5827	22.4525	66.3214	66.9567	53.5809
g1232	34.2156	33.836	35.9472	39.2313	37.5234	38.8781	36.7986	33.1698	34.3358	43.8572	39.6829	43.4185
g12320	3.02618	2.91577	2.02722	4.93945	4.7948	3.86774	4.26396	4.29424	5.67884	7.48095	8.82157	7.78018
g12321	2.3043	2.05811	1.75374	6.35022	4.22311	4.35828	4.26526	4.43665	3.31967	7.57597	7.61078	7.18195
g12322	2.06333	2.20034	2.02959	1.47375	1.74743	1.49449	2.69956	2.86606	3.36993	1.15692	1.71188	2.18611
g12323	8.78805	8.7731	7.80309	7.07579	4.55712	6.19659	9.87656	9.38104	9.79574	7.84272	6.16169	7.79539
g12325	5.56972	5.80448	5.77787	4.49368	4.63427	5.29165	9.69084	9.34031	7.94882	5.90354	6.54472	6.06234
g12326	3.34134	3.74302	6.21029	4.05674	4.4473	5.03072	7.40482	8.51741	7.47595	8.40249	7.60305	8.19839
g12327	0.616337	0.731039	0.135207	1.0677	0.803747	0.63179	1.06201	0.391499	1.19612	1.07382	0.566104	0.621503
g12328	1.79608	1.56288	1.67678	2.78158	2.3214	2.2131	1.89806	2.79405	2.86634	1.99192	2.38478	3.15795
g12329	14.0498	13.3578	12.771	12.0926	13.5265	12.3624	17.694	16.7441	16.4771	11.345	11.3619	12.484
g1233	17.2813	19.3437	24.7928	32.2059	32.2385	34.7097	21.8806	21.7433	23.8033	28.4431	29.3585	27.8232
g12330	48.6824	52.4485	53.1167	42.5832	41.2636	45.2721	55.4023	49.8486	41.4199	39.0374	46.9282	44.9803
g12331	0.033536	0.055938	0.095336	0	0.128192	0	0.023793	0	0	0	0.03646	0.103319
g12332	24.9784	27.3294	29.8263	34.2035	32.0816	32.5081	19.675	21.0466	23.3829	31.0696	27.5228	31.5548
g12333	12.7992	14.8988	13.0095	10.0276	10.6725	10.168	15.1802	16.733	15.3041	9.44018	9.97259	10.3429
g12334	2.90269	2.08354	2.26825	0.892415	0.65998	0.540163	3.04597	3.04437	1.87063	1.57542	2.04185	1.99143
g12335	0.437849	0.406549	0.336097	0.830898	0.400611	0.492095	0.535538	0.686626	0.847229	0.96941	0.956	1.04566
g12336	23.9086	21.8867	26.229	18.5253	22.3477	19.6075	19.2528	24.1828	20.9506	20.2375	21.2272	26.0736
g12337	0	0	0.055269	0	0	0	0.242768	0.122771	0.058321	0.054419	0	0
g12338	0	0.259841	0	0.117693	0	0	0.127404	0.222581	0.348944	0	0	0.079034
g12340	4.07646	3.9573	3.98414	4.03996	6.5654	3.72942	7.78627	5.82886	7.49252	5.31305	3.45296	6.02391
g12341	2.02499	3.05294	0.549413	2.8282	2.04193	0.396252	5.62489	5.81069	1.86255	2.09654	1.74995	1.06515
g12344	1.43297	1.57381	1.70569	0.508142	2.28993	0.871215	3.108	4.17462	2.87802	1.19496	0.31408	0.61837
g12345	38.2837	38.5593	38.3234	23.3137	26.5998	25.7262	28.0689	27.4668	27.381	45.7907	54.8346	46.9926
g12346	238.881	229.769	204.841	145.773	134.886	143.342	246.856	252.545	252.266	202.859	215.476	199.148
g12347	38.9972	36.9877	37.1395	15.7407	13.3657	16.3775	55.1984	55.9531	48.9831	31.7866	30.1674	31.4985
g12349	20.0442	19.7976	18.7179	13.3201	16.9832	16.0386	9.49898	11.2411	12.1225	13.9672	16.5251	14.981
g1235	51.8516	55.7451	52.7535	37.0938	36.4978	39.7305	47.0949	46.786	42.3512	51.7701	42.5257	44.7856
g12352	6.08419	5.80413	6.81834	5.97586	6.66901	5.63336	6.85236	7.28054	8.37346	7.11375	5.91897	6.36137
g12353	2.67053	2.64362	4.03951	3.94051	4.06689	4.33164	3.32993	4.26978	4.43003	5.19169	5.02486	5.07067
g12354	0.260052	0	0.382078	0.723777	0.867938	0.273446	0	0.224929	0.300121	1.06256	0.503862	0.478943
g12355	5.19219	4.4311	3.48339	10.5231	6.43497	4.60889	4.0672	4.61723	4.33597	7.08275	8.0028	6.31213
g12356	2.82362	2.98698	2.68858	1.71194	1.52017	1.33396	5.75903	4.92726	6.22354	1.9683	2.05085	1.82447
g12357	2.78586	2.21376	1.89428	3.6212	2.10903	3.36605	4.21644	4.97593	4.67251	3.52304	3.13065	3.24274
g1236	443.569	445.364	411.403	301.627	282.437	278.811	194.148	184.25	187.251	222.501	193.947	210.53
g12360	0.10313	0.179643	0.056234	0	0.771152	0.372024	1.96886	0.402084	0.338583	0.399466	0.297023	0.355659
g12366	0.819891	0.733908	0.895221	1.07228	1.51212	0.934539	0.973787	0.678944	0.746531	1.37519	0.966975	1.01461
g12367	3.41386	3.53995	3.1727	2.62811	2.71135	2.59242	5.02442	4.36544	4.59671	2.26254	2.18801	2.85495
g12368	4.2773	2.72026	1.84053	2.18655	2.07936	1.74427	7.74644	6.43399	8.7015	1.68334	2.83606	3.6717
g12369	2948.07	2914.09	2460.21	2352	2208.86	2319.97	1449.15	1720.26	1884.93	4224.44	5114.58	4192.03
g1237	2.54402	3.12362	3.80946	121.068	111.804	116.104	3.80544	3.8323	3.81074	17.015	13.0652	13.5071
g12371	2.41642	3.27314	3.99419	3.025	4.48468	4.20211	6.49419	4.01505	2.90787	3.1223	1.2696	2.00026
g12372	60.7112	63.2709	68.7389	60.9863	62.4289	65.0459	56.9183	63.9851	64.405	82.287	76.6295	83.168
g12373	0.636566	0.858365	0.944096	0.520447	0.352164	0.387882	1.06727	0.913	1.09398	0.470285	0.486456	0.591181
g12374	0	0	0	0	0	0	0.142615	0	0	0	0	0.13123
g12375	12.6073	13.8401	14.1306	11.1509	12.4428	12.112	13.9969	14.3023	15.0084	12.8705	11.9756	13.9342
g12378	3.66797	4.83291	5.2604	3.47916	3.99595	3.71193	5.01075	4.25226	4.40951	4.23293	3.86471	4.67843
g12379	3.27254	2.72757	4.23208	4.39726	3.86151	4.00814	2.75689	2.43351	3.42511	4.42956	5.11361	4.23003
g1238	41.0303	40.6959	39.4719	60.1578	55.3349	55.0518	67.1413	68.1411	69.5636	76.6214	79.0881	75.6327
g12380	1.35711	2.46823	4.93277	3.63243	3.46459	3.32949	1.86246	1.82346	3.35006	3.56143	2.26319	3.11052
g12381	600.055	624.252	534.927	125.891	145.51	139.129	983.271	1082.71	1040.1	185.915	190.933	196.586
g12382	0	0.057971	0.044539	0.208024	0.182037	0.115937	0.121249	0.17056	0.198295	0.123252	0.163883	0.149816
g12383	9.79602	10.4578	10.5809	6.05513	6.06378	7.07718	14.0608	12.901	14.6818	9.37926	10.6058	10.3785
g12384	52.0293	83.026	89.5811	172.912	167.23	180.15	89.2867	138.906	143.455	205.209	225.284	189.528
g12385	1.03185	0.626816	0.890008	0.565345	0.337091	0.457738	0.775698	1.03419	1.31672	0.664948	0.623185	0.502572
g12386	0.729909	1.66235	0.758898	1.80345	2.3579	1.68783	2.08965	1.74091	1.84872	1.66035	2.20346	2.1201
g12387	0.928652	1.45498	1.14304	1.2441	0.925454	1.54163	1.15954	1.25293	1.02931	0.961242	0.796415	0.845398
g12388	98.4637	112.218	112.983	124.183	115.764	128.144	124.11	119.101	112.147	132.071	134.503	144.737
g12389	1.88601	2.05645	2.69638	2.25684	2.80921	2.68369	3.02564	2.29705	2.60559	3.30502	2.23356	3.25468
g1239	28.0779	28.6643	25.7127	24.1279	23.5438	24.7009	22.9492	28.2752	25.7236	38.7967	35.7475	38.2383
g12392	2.55102	2.89678	2.92042	1.61295	2.47921	2.20755	4.49013	4.96246	3.85812	2.36994	2.04896	2.4524
g12394	1.34502	1.19879	1.36272	1.01954	1.15133	0.592932	0.843769	0.912362	0.514495	1.44119	1.3208	1.16979
g12395	1.92844	1.53456	1.97153	1.40396	1.85395	1.69653	1.35546	1.39093	1.38989	2.25224	2.63056	2.28346
g12396	2.83624	3.15386	2.56726	3.21614	2.83622	2.70053	2.14874	2.84341	4.15915	3.71514	2.89761	4.65703
g12398	17.6673	18.537	15.0078	13.9792	13.1978	13.1968	32.4332	30.9232	28.0492	12.7202	16.25	15.4721
g12399	16.1164	16.1952	14.2788	12.5218	13.4231	11.5585	19.6483	17.1154	20.4789	12.6156	12.6434	12.4956
g124	3.58385	3.75149	4.98304	5.65639	6.25156	6.25247	4.92779	4.39718	4.62866	4.48035	3.54707	4.66792
g1240	79.6107	85.604	87.3838	228.314	235.827	232.472	94.158	97.5135	97.4723	199.441	209.707	199.333
g12401	1.20779	1.93044	1.85336	1.57789	1.76869	1.57977	2.3468	2.80093	1.59382	1.5001	1.57445	2.42264
g12402	3.59167	3.24189	3.7208	1.6026	1.81826	1.8162	3.68096	3.7868	2.9835	1.73764	1.36098	2.23391
g12403	0.945758	1.01281	1.46244	0.451266	0.876781	0.661256	1.6888	1.47527	1.89196	0.933633	1.31952	1.20645
g12404	23.2255	21.766	23.7642	15.1107	15.2899	17.5973	35.4312	40.5719	32.8346	16.5273	16.5466	20.666
g12405	8.94654	10.9464	11.6483	17.5572	19.2961	18.8745	9.15388	11.5315	9.06204	13.0202	14.7868	17.5239
g1242	26.4329	23.7869	24.7001	17.675	21.1354	15.1646	43.5043	35.5239	60.0353	22.5619	32.064	18.8077
g1243	50.5148	27.3119	26.7721	28.3794	34.6985	20.9563	37.2932	34.7963	37.6129	20.0278	20.7771	22.1204
g12434	2.52747	2.04849	1.54167	1.76657	1.78307	1.70015	2.60139	2.25633	2.07314	1.75565	1.76452	1.19475
g12435	33.9854	38.393	47.5647	13.4598	16.0734	16.0204	26.9503	31.4253	28.0845	12.7133	13.4647	14.0446
g12436	2.16744	2.17051	2.28843	1.78009	2.01312	1.8318	4.2402	4.18387	4.14637	2.35759	1.52763	2.44271
g12437	0.654645	0.538053	0	0.25819	0.384303	0.530386	0.182829	0.400799	0.594083	0.085993	0.239198	0.344981
g12442	7.47386	7.56876	6.35328	6.57249	6.57865	7.62309	5.77275	5.67682	8.06841	9.33909	7.66701	8.80387
g12443	45.1075	41.4327	42.9924	73.6302	65.4324	49.0914	70.8947	62.8384	52.9856	42.6337	46.8795	38.3538
g12444	9.77821	10.1054	8.66856	6.58483	7.82607	8.14538	12.0605	13.8215	11.6236	8.4172	7.5828	10.0982
g12448	43.5882	42.1483	49.3545	46.8135	54.4984	54.0663	23.0372	21.8048	29.0441	52.4775	49.7635	53.5836
g12449	182.519	182.731	176.552	159.479	173.114	157.131	187.615	181.633	173.096	198.854	212.896	207.981
g1245	91.001	92.214	87.5727	27.0497	26.0489	30.9206	102.05	103.874	93.1008	28.5089	32.4089	31.0985
g12450	4.46882	4.81215	3.6244	3.35005	3.92787	3.90475	4.68207	4.22146	4.97147	4.78963	2.76886	5.17576
g12451	179.815	186.004	199.599	192.151	172.539	169.3	221.341	228.436	211.55	175.981	166.511	186.126
g12452	8.63652	9.10016	9.03232	12.3805	12.102	10.5103	8.3323	8.57837	8.62415	7.89515	8.32639	8.30017
g12453	1.21922	1.17142	1.86008	14.4855	18.1434	18.7291	2.94734	0.770755	3.33254	31.6348	38.1715	29.9085
g12454	47.8815	52.5497	56.729	38.6646	35.7345	39.6643	83.1676	81.8778	85.8765	45.8514	50.5408	44.621
g12455	10.1003	9.31516	7.54038	4.97217	5.2618	5.20137	12.4232	16.1872	12.0162	9.47758	8.72175	9.49452
g12456	0.55332	0.478525	0.678106	0.802657	1.11558	0.826237	0.695977	0.864668	0.601695	1.17042	1.68826	1.47747
g12457	25.6353	22.8965	12.6019	8.81922	5.89679	6.68875	34.62	31.7703	36.3197	17.3431	24.5867	11.7477
g12458	47.9271	53.1632	48.2903	96.115	68.3369	69.4322	39.7346	36.4124	37.429	64.6063	65.9577	71.3851
g12459	4.51621	4.74608	5.41896	7.06681	9.04177	6.98664	3.56801	4.23416	4.10658	7.46091	6.50774	8.30524
g1246	12.8659	14.2178	11.9249	7.983	7.91578	8.712	21.3143	17.2503	19.3987	12.9316	13.0075	12.5365
g12461	1.35384	0.545164	0.829015	0.817724	0.007643	1.85731	1.20508	1.28613	1.35132	1.49901	1.86194	0.995867
g12462	6.21336	5.57965	5.83013	4.10364	3.5015	3.96931	5.58501	6.94039	5.06951	5.79732	3.19763	4.2539
g12463	43.7319	36.9869	35.8171	41.0809	45.2736	41.5724	41.3835	47.1988	38.8963	54.4402	57.9847	54.5077
g12465	52.4974	50.1696	51.2134	26.7208	29.143	30.2179	39.3974	38.452	35.8221	22.2561	16.0017	26.5056
g12466	4.65388	3.37543	5.09401	2.23508	1.9346	3.87076	4.76688	5.71353	5.56203	5.27855	3.85405	4.29957
g12467	1.13181	1.80802	1.72841	1.02962	1.75855	1.37521	2.33279	2.27133	2.46768	2.33665	2.31034	3.07705
g12468	0.389888	0.685965	0.943054	1.43922	1.80664	1.26592	0.528897	1.30162	1.53778	0	0	1.19887
g1247	0.070084	0.031128	0.11554	0.047131	0.050799	0.016764	0.025199	0.112646	0	0.055936	0	0.086239
g12470	0	0.012468	0	0	0	0	0	0	0.007313	0	0	0
g12472	21.6041	23.4595	27.3776	33.124	29.8546	30.5339	20.2566	20.893	23.8598	22.1384	22.5174	24.3362
g12474	2.55247	7.2505	6.07538	10.0483	10.6003	9.26832	3.9192	1.70716	2.86344	11.1836	6.51977	7.16658
g12475	62.6872	84.2766	65.5759	137.321	110.725	107.893	93.7149	94.8711	91.5906	111.974	136.935	136.163
g12477	3.88118	3.94994	5.21572	4.32797	3.72068	4.22376	7.66766	9.5236	8.41761	5.62627	5.226	4.98758
g12479	1.8235	1.79024	3.37657	2.00948	1.78102	1.83097	1.60212	1.47725	1.01966	1.4642	1.54847	2.01662
g1248	0.614082	0.617503	0.793766	0.705636	0.847024	0.433026	0.603391	0.554352	0.618166	0.61163	0.805992	0.527956
g12481	5.17568	6.07182	5.97919	13.6958	4.92361	4.31004	8.86308	9.31264	9.58499	7.00586	5.07091	7.03092
g12482	0.115362	0	0	0	0	0.10817	0	0	0	0	0	0
g12483	0	0	0	0.171194	0.076899	0	0	0	0.06065	0.104709	0.086902	0
g12484	2.56826	1.76453	2.22591	0.974987	1.00096	12.3625	12.0764	3.70738	2.28326	15.314	3.07062	2.91805
g12485	0.572625	0.412337	0.372933	0.876692	0.625113	0.552621	0.53462	0.567899	0.669988	0.703675	0.566109	0.431604
g12486	53.0974	50.2005	54.0276	60.4334	52.132	56.1321	45.0896	42.3435	41.0032	40.0614	37.9702	37.9865
g12487	23.5798	22.5422	19.0713	15.3561	16.5969	13.3919	27.139	25.6756	25.8088	23.3216	21.0475	20.1671
g12488	5.13798	4.59139	5.78336	3.39814	3.71897	3.21242	5.53618	6.39361	6.1477	5.25637	5.1743	5.61516
g12489	13.8624	14.51	14.9264	9.77367	10.8332	10.7026	13.7967	13.2784	11.517	12.8208	10.9718	12.5248
g12490	53.9055	38.2469	31.0841	33.9225	21.3293	18.5808	108.983	108.748	29.6082	12.7393	24.2165	35.7754
g12491	43.152	9.9252	9.80383	359.171	166.654	96.4241	10.2879	8.60059	12.0381	99.4793	44.8387	42.1356
g12494	36.4219	39.0147	38.7879	37.442	34.0435	38.0557	81.8542	107.835	103.891	30.7988	31.5843	34.4085
g12496	0.289681	0.872781	0.437485	0.60333	0.439501	1.06224	0.58175	0.334942	0.63843	1.05255	0.969139	1.16286
g12497	1.21807	0.369009	0.397115	1.3601	1.89334	2.26213	1.3563	0.975335	0.863969	1.96823	2.29959	2.71102
g12498	0.606667	0.618966	1.22166	1.16762	1.41167	0.746113	0.215365	0.631828	0.549694	2.34089	2.20035	3.56555
g12499	0	0.099795	0	0	0	0.213547	0.071842	0.060324	0	0	0	0.300697
g12500	2.30913	2.08292	2.40354	1.76064	2.27008	2.15257	2.66926	2.61158	2.92472	3.12485	2.65158	2.87542
g12501	5.63968	4.88541	4.10495	6.71707	6.27438	5.37976	18.559	23.9964	21.4582	14.5863	19.7245	16.3274
g12503	19.181	20.9417	19.0668	18.9739	23.0035	28.061	23.7399	15.1151	13.6363	19.3722	22.0864	29.0355
g12504	37.5271	37.6273	43.553	40.4105	42.4554	43.5871	35.4459	44.6289	43.4402	31.6372	38.3253	33.3575
g12505	314.25	198.702	317.145	656.301	364.717	400.668	134.406	140.028	209.699	432.885	270.212	268.091
g12507	45.2386	45.1102	41.8879	39.3801	34.3077	38.344	62.2599	68.8283	64.7431	42.6936	52.5412	47.4023
g12509	1.06141	0.770617	0.705992	1.40042	1.32663	0.563106	2.15334	2.00981	2.99051	0.562077	0.647211	0.93573
g12510	4.33313	3.64634	4.50195	1.75628	2.72617	2.06839	2.77511	3.54	2.89758	2.19199	2.40376	2.40946
g12512	264.802	401.235	365.196	559.966	526.939	558.763	239.402	253.89	320.557	649.543	805.796	679.462
g12513	3.96353	3.71586	2.77682	4.24707	4.62928	4.81294	5.97961	5.89797	4.26272	4.98372	4.75039	5.72573
g12514	84.9791	81.808	84.8913	69.6629	71.7991	72.9777	57.1845	57.945	53.5112	54.97	53.5191	61.289
g12515	2.17279	1.98649	2.77322	2.48404	2.39882	2.5771	2.44281	3.29497	3.374	3.47331	3.73248	4.15289
g12517	0.370938	0.174883	0.129862	0.665559	0.332647	0	0.09723	0.216921	0.76738	0	0.834372	0.335354
g12518	28.1153	27.1447	30.2133	19.3162	24.6409	23.3083	23.9529	25.4046	28.837	48.385	49.8472	48.6292
g12520	62.6397	46.9339	38.5393	85.4695	76.1627	81.1568	55.5495	77.4619	52.8552	114.369	128.521	116.08
g12521	21.456	26.425	30.7317	32.1326	26.7281	20.4887	41.8443	35.23	30.327	38.3496	30.9321	25.8388
g12523	17.2447	15.4921	18.9944	13.3973	13.1715	16.4816	17.4769	16.324	13.7468	18.7155	15.8567	13.8077
g12531	3.22867	4.22633	3.80914	1.59846	2.40744	2.4437	7.02752	4.19876	10.8011	3.00881	2.77668	3.03399
g12532	76.5193	84.5894	69.1286	65.7473	60.8242	62.135	80.1034	83.629	72.2008	85.1338	88.8048	79.3122
g12533	1.17767	1.15149	2.38031	3.43757	4.58726	3.30406	1.42828	1.29642	1.87098	2.76539	1.48313	2.43521
g12534	6.81687	9.66426	10.3246	7.34443	9.05185	8.09199	13.6441	11.5617	16.4329	6.62082	7.1815	8.22086
g12535	49.6635	65.0793	46.5588	77.1521	121.238	113.604	30.9988	41.1142	29.2596	53.8954	57.2807	49.9336
g12537	19.7296	16.4589	15.7168	5.8143	4.47513	6.19685	11.9395	12.7812	13.107	4.92439	2.81236	7.37255
g12539	0.397682	0.569156	0.556854	0.443931	0.582554	0.591403	1.33084	1.17535	1.19476	0.92155	1.23198	1.10923
[truncated: 8,727 more rows]
