# Supplementary material for: Comparative Transcriptomics of Flammulina filiformis Suggests a High CO2 Concentration Inhibits Early Pileus Expansion by Decreasing Cell Division Control Pathways
Source: Int J Mol Sci. 2019 Nov 25;20(23):5923. doi: 10.3390/ijms20235923 (PMC6929049; doi:10.3390/ijms20235923)
Supplement: Supplementary file 1 [file ijms-20-05923-s001.zip › Supplementary_tables/Table S3.xlsx]

## Sheet: up-regulation in HC
GO ID (level1)	GO Term (level1)	GO ID (level2)	GO Term (level2)	Number of annotated DEGs	Number of all annotated genes	Pvalue	FDR	Genes_of_out
GO:0008150	Biological Process	GO:0008152	metabolic process	96	2997	0.529759	0.674102	g10312,g10370,g10378,g10438,g10781,g11083,g11149,g11362,g11377,g11378,g12091,g12100,g12240,g12334,g12347,g12381,g1245,g12549,g12563,g13129,g1334,g13385,g1381,g13820,g1398,g14087,g14140,g1422,g14713,g1540,g1868,g1886,g2029,g218,g2326,g2435,g2510,g2948,g2960,g3084,g3096,g3105,g3189,g3361,g3679,g3724,g3826,g3947,g4075,g4230,g4356,g438,g4395,g4493,g4532,g4856,g4873,g4977,g5308,g5363,g5402,g5530,g5681…
GO:0008150	Biological Process	GO:0044699	single-organism process	92	2073	1.70148e-06	0.000482205	g10312,g10370,g10438,g1061,g10781,g10820,g11006,g11083,g11149,g11362,g11377,g11378,g11596,g12240,g12334,g12347,g12549,g12563,g13129,g1334,g13351,g13385,g13820,g1540,g185,g1886,g2029,g218,g2196,g2435,g2510,g2868,g2889,g2948,g2960,g3084,g3096,g3105,g3189,g3361,g3679,g3947,g4071,g4075,g41,g4136,g438,g4493,g4856,g4873,g4977,g5308,g534,g5363,g5402,g556,g5627,g5681,g5739,g588,g6014,g6116,g6411,g6457,g6…
GO:0008150	Biological Process	GO:0009987	cellular process	92	2789	0.323766	0.454536	g10312,g10370,g10378,g1061,g10781,g10820,g11006,g11083,g11149,g11377,g11378,g11596,g12091,g12100,g12334,g12381,g1245,g12563,g1334,g13351,g13385,g1381,g1398,g14087,g14140,g1422,g14713,g1540,g185,g1868,g2108,g2196,g2326,g2435,g2510,g2868,g2889,g2948,g2960,g3189,g3361,g3826,g4071,g4075,g41,g4136,g4230,g4356,g438,g4395,g4532,g4856,g4873,g534,g5363,g5402,g5530,g556,g5627,g5681,g5738,g5867,g6014,g6116,…
GO:0008150	Biological Process	GO:0051179	localization	27	659	0.0961973	0.29032	g10438,g1061,g10820,g11006,g13351,g185,g2196,g2868,g2889,g4071,g41,g4136,g534,g5627,g6014,g674,g7004,g748,g7561,g7681,g7850,g8132,g8327,g8400,g895,g9251,g9927
GO:0008150	Biological Process	GO:0050789	regulation of biological process	20	503	0.175033	0.375177	g11596,g12091,g12100,g12334,g12381,g1381,g1398,g14087,g1422,g1540,g2326,g4230,g5530,g556,g6646,g6994,g7386,g8235,g8491,g9867
GO:0008150	Biological Process	GO:0065007	biological regulation	20	533	0.251405	0.404621	g11596,g12091,g12100,g12334,g12381,g1381,g1398,g14087,g1422,g1540,g2326,g4230,g5530,g556,g6646,g6994,g7386,g8235,g8491,g9867
GO:0008150	Biological Process	GO:0050896	response to stimulus	8	311	0.789501	0.898213	g11596,g12563,g1540,g4873,g6994,g7681,g8235,g8491
GO:0008150	Biological Process	GO:0023052	signaling	5	151	0.533664	0.674102	g11596,g1540,g6994,g8235,g8491
GO:0008150	Biological Process	GO:0048518	positive regulation of biological process	4	32	0.0178924	0.209178	g1540,g556,g6646,g8491
GO:0008150	Biological Process	GO:0071840	cellular component organization or biogenesis	2	319	0.999747	1	g2108,g556
GO:0008150	Biological Process	GO:0048519	negative regulation of biological process	1	28	0.598514	0.728625	g556
GO:0003674	Molecular Function	GO:0005488	binding	110	3504	0.957139	1	g10091,g10238,g10370,g10378,g10400,g10430,g10594,g10784,g10790,g10851,g11005,g11083,g11151,g11306,g11362,g11598,g11661,g11927,g1197,g12091,g12100,g12120,g12240,g12334,g12347,g12549,g12563,g13351,g13436,g13540,g1381,g13820,g1389,g1398,g14087,g1422,g14253,g14649,g1498,g1540,g1868,g2063,g2125,g218,g2326,g2659,g278,g2904,g2948,g3096,g3105,g3341,g3482,g3826,g3947,g4016,g410,g4103,g4136,g4194,g4230,g42…
GO:0003674	Molecular Function	GO:0003824	catalytic activity	108	3034	0.340672	0.536309	g10312,g10370,g10378,g10719,g10781,g10851,g11083,g11362,g11377,g11378,g11661,g11810,g120,g12120,g12240,g12347,g1245,g12549,g12563,g13129,g1334,g13351,g13385,g13739,g13820,g1383,g1389,g14089,g14140,g14713,g1868,g1886,g2029,g218,g2435,g2510,g278,g2918,g2948,g2960,g3084,g3096,g3105,g3189,g3361,g3679,g3724,g3826,g3947,g4016,g4075,g410,g4110,g4136,g4273,g4356,g438,g4493,g4532,g4856,g4873,g4977,g5308,g…
GO:0003674	Molecular Function	GO:0005215	transporter activity	19	318	0.0129937	0.204289	g1061,g13351,g1702,g185,g2196,g2889,g41,g4136,g534,g5627,g6014,g674,g7561,g7681,g7850,g8327,g8400,g895,g9927
GO:0003674	Molecular Function	GO:0001071	nucleic acid binding transcription factor activity	11	188	0.0594801	0.257571	g12091,g12100,g12381,g1381,g1398,g14087,g1422,g2326,g4230,g5530,g9867
GO:0003674	Molecular Function	GO:0098772	molecular function regulator	3	85	0.567023	0.751573	g5549,g6646,g8235
GO:0003674	Molecular Function	GO:0045735	nutrient reservoir activity	2	3	0.00347346	0.204289	g11149,g8009
GO:0003674	Molecular Function	GO:0060089	molecular transducer activity	1	17	0.450011	0.62912	g11596
GO:0003674	Molecular Function	GO:0004871	signal transducer activity	1	21	0.522313	0.698904	g11596
GO:0003674	Molecular Function	GO:0016209	antioxidant activity	1	27	0.613416	0.794717	g12563
GO:0003674	Molecular Function	GO:0005198	structural molecule activity	1	164	0.997109	1	g4395
GO:0005575	Cellular Component	GO:0016020	membrane	29	768	0.0156737	0.294865	g1061,g10820,g11377,g11596,g12435,g13252,g13351,g1540,g185,g2196,g4071,g41,g4103,g4136,g534,g5627,g6014,g674,g6994,g7004,g7561,g7681,g7850,g8132,g8327,g8400,g895,g9251,g9927
GO:0005575	Cellular Component	GO:0044425	membrane part	22	578	0.0429288	0.294865	g1061,g10820,g11377,g11596,g13252,g13351,g1540,g185,g4071,g4103,g4136,g534,g5627,g7004,g7561,g7681,g7850,g8132,g8327,g8400,g895,g9251
GO:0005575	Cellular Component	GO:0005623	cell	21	1188	0.99979	1	g10312,g10438,g11377,g12091,g12100,g1381,g1398,g14087,g14140,g1422,g1540,g4230,g4395,g4856,g5530,g5549,g556,g5681,g7809,g832,g9867
GO:0005575	Cellular Component	GO:0044464	cell part	21	1188	0.99979	1	g10312,g10438,g11377,g12091,g12100,g1381,g1398,g14087,g14140,g1422,g1540,g4230,g4395,g4856,g5530,g5549,g556,g5681,g7809,g832,g9867
GO:0005575	Cellular Component	GO:0043226	organelle	12	847	0.999735	1	g10438,g12091,g12100,g1381,g1398,g14087,g1422,g1540,g4230,g4395,g5530,g9867
GO:0005575	Cellular Component	GO:0032991	macromolecular complex	6	629	0.999941	1	g11377,g14140,g4395,g5549,g5681,g832
GO:0005575	Cellular Component	GO:0044422	organelle part	3	458	0.99993	1	g10438,g1540,g4395
GO:0005575	Cellular Component	GO:0005576	extracellular region	2	33	0.228075	0.804971	g3361,g8504
GO:0005575	Cellular Component	GO:0044421	extracellular region part	1	8	0.199621	0.804971	g3361

## Sheet: down-regulation in HC
GO ID (level1)	GO Term (level1)	GO ID (level2)	GO Term (level2)	Number of annotated DEGs	Number of all annotated genes	Pvalue	FDR	Genes_of_out
GO:0008150	Biological Process	GO:0008152	metabolic process	116	2997	0.0308591	0.132067	g10045,g10047,g10097,g10249,g10255,g1028,g10464,g10507,g10740,g10741,g1084,g11002,g11092,g11097,g11164,g11278,g11302,g11379,g11393,g11456,g11556,g11573,g11634,g1190,g1192,g12080,g12321,g1237,g1257,g12571,g12592,g12680,g13177,g13237,g13356,g13471,g13545,g1356,g14025,g14080,g14311,g14411,g14438,g14533,g1456,g1555,g1826,g1854,g1866,g2301,g2389,g2434,g2452,g2488,g2529,g2553,g2581,g2696,g2705,g2818,g3…
GO:0008150	Biological Process	GO:0009987	cellular process	83	2789	0.998674	1	g10045,g10047,g10255,g1028,g10464,g10600,g10740,g1084,g11002,g11092,g11094,g11097,g11164,g11278,g11302,g11556,g11634,g12321,g1237,g12592,g12663,g12680,g1303,g13545,g14025,g14311,g14438,g14533,g1456,g1555,g1826,g1854,g1866,g2159,g2434,g2452,g2488,g2705,g2818,g2872,g3085,g3323,g3578,g3657,g3897,g3936,g4199,g4221,g4476,g454,g4645,g4818,g5067,g5323,g5415,g553,g6234,g6357,g6378,g6434,g6488,g6708,g7006…
GO:0008150	Biological Process	GO:0044699	single-organism process	70	2073	0.75674	0.916242	g10047,g10249,g10464,g10600,g10740,g10741,g1084,g11002,g11092,g11094,g11097,g11164,g11379,g11393,g11634,g1190,g12080,g12592,g12663,g13471,g14080,g14311,g1826,g1854,g1866,g2301,g2434,g2452,g2529,g2696,g2705,g2872,g3284,g3667,g3936,g4253,g444,g4472,g4594,g5323,g553,g5638,g6067,g6234,g6378,g6488,g6708,g7059,g7110,g7178,g7322,g7347,g750,g7600,g7659,g7742,g7744,g8203,g8369,g8525,g8593,g8669,g8726,g885…
GO:0008150	Biological Process	GO:0065007	biological regulation	23	533	0.181668	0.357993	g10047,g10600,g11002,g11094,g11097,g11164,g11556,g1237,g12571,g1826,g1866,g2389,g2452,g3085,g3657,g4818,g5415,g553,g6234,g6434,g6708,g7347,g8203
GO:0008150	Biological Process	GO:0050789	regulation of biological process	22	503	0.171943	0.340079	g10047,g10600,g11002,g11097,g11164,g11556,g1237,g12571,g1826,g1866,g2389,g2452,g3085,g3657,g4818,g5415,g553,g6234,g6434,g6708,g7347,g8203
GO:0008150	Biological Process	GO:0050896	response to stimulus	12	311	0.424843	0.618794	g10047,g10600,g11002,g11164,g1854,g1866,g2434,g2705,g4676,g6708,g7347,g8593
GO:0008150	Biological Process	GO:0051179	localization	11	659	0.999382	1	g11094,g11455,g2814,g3936,g444,g9055,g9464,g9583,g9656,g9675,g9826
GO:0008150	Biological Process	GO:0071840	cellular component organization or biogenesis	9	319	0.811064	0.949192	g11092,g11164,g12663,g1303,g2159,g2452,g553,g8203,g898
GO:0008150	Biological Process	GO:0023052	signaling	7	151	0.287814	0.46554	g10047,g10600,g11002,g11164,g1866,g6708,g7347
GO:0008150	Biological Process	GO:0048519	negative regulation of biological process	2	28	0.261693	0.443884	g2452,g8203
GO:0008150	Biological Process	GO:0048518	positive regulation of biological process	2	32	0.314916	0.49792	g11097,g3657
GO:0008150	Biological Process	GO:0098754	detoxification	1	1	0.0354806	0.132067	g8593
GO:0008150	Biological Process	GO:0032501	multicellular organismal process	1	3	0.102735	0.240462	g7600
GO:0008150	Biological Process	GO:0032502	developmental process	1	7	0.223588	0.391645	g7600
GO:0003674	Molecular Function	GO:0005488	binding	133	3504	0.0477076	0.242874	g10024,g10045,g10255,g1028,g10464,g10507,g10600,g1084,g11002,g11039,g11094,g11144,g11164,g11278,g11302,g11379,g11393,g11447,g11456,g11556,g1192,g12080,g12121,g12241,g12309,g12321,g1237,g12663,g12680,g12933,g13029,g1314,g13177,g1318,g13471,g13545,g13587,g13629,g13700,g13701,g14018,g14025,g14080,g14185,g14274,g14411,g14438,g15015,g1555,g1582,g1780,g1854,g2155,g2301,g2344,g2419,g2434,g2488,g2553,g27…
GO:0003674	Molecular Function	GO:0003824	catalytic activity	113	3034	0.143324	0.336885	g10045,g10097,g10161,g10255,g1028,g10464,g10600,g10727,g10741,g1084,g11002,g11039,g11092,g11097,g11164,g11278,g11379,g11393,g11573,g11634,g1192,g12080,g12241,g12321,g1257,g12680,g13177,g13237,g13356,g13471,g1356,g14018,g14025,g14080,g14311,g14438,g14533,g1555,g1826,g1866,g2301,g2434,g2488,g2529,g2581,g2696,g2844,g2872,g3102,g3119,g3284,g3323,g3394,g3578,g3667,g3799,g3839,g3871,g3897,g3936,g4019,g…
GO:0003674	Molecular Function	GO:0001071	nucleic acid binding transcription factor activity	6	188	0.641639	0.754091	g11556,g1237,g3085,g4818,g5415,g6434
GO:0003674	Molecular Function	GO:0098772	molecular function regulator	5	85	0.171636	0.35253	g12571,g2389,g3657,g6708,g8598
GO:0003674	Molecular Function	GO:0005215	transporter activity	5	318	0.988238	0.999822	g3660,g3936,g9464,g9583,g9656
GO:0003674	Molecular Function	GO:0016209	antioxidant activity	3	27	0.0652891	0.242874	g10727,g1826,g8593
GO:0003674	Molecular Function	GO:0060089	molecular transducer activity	2	17	0.115842	0.290242	g11002,g1866
GO:0003674	Molecular Function	GO:0004871	signal transducer activity	2	21	0.163782	0.345762	g11002,g1866
GO:0003674	Molecular Function	GO:0005198	structural molecule activity	1	164	0.997197	1	g14411
GO:0005575	Cellular Component	GO:0005623	cell	49	1188	0.0993789	0.389397	g10387,g10467,g11028,g11092,g11097,g11455,g11556,g1192,g1237,g12571,g1303,g13629,g13700,g13701,g14311,g14533,g2389,g2801,g2814,g3085,g3323,g3799,g3871,g3897,g4253,g444,g454,g4645,g4818,g5290,g5512,g6378,g6434,g676,g6794,g7006,g7393,g7742,g7866,g802,g8525,g857,g8584,g8593,g8717,g8979,g898,g9055,g9656
GO:0005575	Cellular Component	GO:0044464	cell part	49	1188	0.0993789	0.389397	g10387,g10467,g11028,g11092,g11097,g11455,g11556,g1192,g1237,g12571,g1303,g13629,g13700,g13701,g14311,g14533,g2389,g2801,g2814,g3085,g3323,g3799,g3871,g3897,g4253,g444,g454,g4645,g4818,g5290,g5512,g6378,g6434,g676,g6794,g7006,g7393,g7742,g7866,g802,g8525,g857,g8584,g8593,g8717,g8979,g898,g9055,g9656
GO:0005575	Cellular Component	GO:0043226	organelle	32	847	0.458728	0.665542	g10387,g10467,g11028,g11092,g11455,g11556,g1237,g1303,g13629,g13700,g13701,g2801,g2814,g3085,g3799,g3871,g4253,g444,g4645,g4818,g5290,g5512,g6434,g676,g6794,g7393,g7742,g8525,g8979,g898,g9055,g9656
GO:0005575	Cellular Component	GO:0032991	macromolecular complex	22	629	0.657642	0.816997	g11455,g12571,g13629,g13700,g13701,g14311,g14533,g2389,g2801,g2814,g3323,g444,g454,g5290,g5512,g6378,g676,g6794,g7006,g8584,g8979,g898
GO:0005575	Cellular Component	GO:0016020	membrane	22	768	0.955788	0.989522	g11094,g11393,g1303,g1468,g311,g3871,g3936,g5366,g6210,g6357,g6488,g6572,g6944,g699,g7742,g802,g8431,g9055,g9583,g9656,g9675,g9826
GO:0005575	Cellular Component	GO:0044422	organelle part	18	458	0.413721	0.665542	g11092,g11455,g1303,g13629,g13700,g13701,g2801,g2814,g3871,g444,g5290,g5512,g676,g6794,g7742,g8979,g898,g9656
GO:0005575	Cellular Component	GO:0044425	membrane part	16	578	0.940087	0.984853	g11094,g11393,g1303,g1468,g311,g3871,g3936,g6210,g6488,g6572,g6944,g699,g9055,g9583,g9675,g9826
GO:0005575	Cellular Component	GO:0005576	extracellular region	2	33	0.343514	0.651045	g11456,g12241
GO:0005575	Cellular Component	GO:0044421	extracellular region part	1	8	0.259042	0.620228	g12241
