# Supplementary material for: Comparative Transcriptomics of Flammulina filiformis Suggests a High CO2 Concentration Inhibits Early Pileus Expansion by Decreasing Cell Division Control Pathways
Source: Int J Mol Sci. 2019 Nov 25;20(23):5923. doi: 10.3390/ijms20235923 (PMC6929049; doi:10.3390/ijms20235923)
Supplement: Supplementary file 1 [file ijms-20-05923-s001.zip › Supplementary_tables/Table S4.xlsx]

## Sheet: up-regulation in HC
GO ID (level1)	GO Term (level1)	GO ID (level2)	GO Term (level2)	Number of annotated DEGs	Number of all annotated genes	Pvalue	FDR	Genes_of_out
GO:0008150	Biological Process	GO:0008152	metabolic process	160	2997	0.431097	0.734408	g10007,g10134,g10355,g10373,g10378,g1041,g10414,g10483,g10555,g10562,g10570,g1070,g10716,g10733,g11081,g11083,g11149,g11169,g11198,g11261,g11375,g11377,g11378,g11383,g11681,g11758,g11807,g1190,g1196,g12011,g12091,g12100,g12105,g12292,g12381,g1245,g12563,g12588,g13129,g1334,g13385,g134,g1340,g13414,g13493,g13539,g13643,g13683,g1381,g13838,g1398,g14121,g14137,g14614,g14814,g1578,g1631,g180,g1820,g1…
GO:0008150	Biological Process	GO:0009987	cellular process	153	2789	0.214775	0.584097	g10007,g10118,g10134,g10330,g10355,g10373,g10378,g1041,g10414,g10483,g10562,g10570,g1061,g1070,g10716,g10777,g10820,g11006,g11081,g11083,g11149,g11198,g11377,g11378,g11681,g11758,g11798,g11807,g1196,g12011,g12091,g12100,g12105,g12287,g12381,g1245,g12563,g13063,g1334,g13351,g13385,g134,g1340,g13539,g13683,g1381,g13838,g1398,g13986,g14121,g14137,g14138,g14814,g1631,g185,g1868,g1900,g2052,g2108,g232…
GO:0008150	Biological Process	GO:0044699	single-organism process	114	2073	0.287506	0.661342	g10118,g10330,g10570,g1061,g1070,g10733,g10777,g10820,g11006,g11081,g11083,g11149,g11198,g11377,g11378,g11383,g11798,g11807,g1190,g12011,g12287,g12292,g12563,g12588,g13129,g1334,g13351,g13385,g13493,g13539,g13643,g13683,g13986,g14137,g14138,g180,g185,g2121,g2528,g2926,g3071,g3189,g3361,g3380,g3631,g3682,g3689,g3732,g380,g3829,g3909,g3947,g3950,g4071,g4075,g4085,g41,g4136,g4493,g4655,g4704,g4745,g…
GO:0008150	Biological Process	GO:0051179	localization	41	659	0.140142	0.518611	g10118,g10330,g1061,g10820,g11006,g11798,g12287,g13351,g13986,g14138,g185,g2528,g3071,g3682,g3950,g4071,g41,g4136,g4655,g4745,g5368,g5491,g5521,g5627,g5847,g5915,g6066,g6377,g6611,g674,g7004,g7173,g7269,g7561,g8030,g8132,g8707,g8947,g895,g9633,g9927
GO:0008150	Biological Process	GO:0065007	biological regulation	38	533	0.0294799	0.322397	g10007,g10134,g1041,g10483,g10777,g11681,g12091,g12100,g12381,g1381,g1398,g14121,g14814,g2052,g2326,g2624,g2687,g3201,g3909,g4230,g5177,g5325,g5341,g5530,g636,g6557,g6646,g6795,g6994,g7386,g7727,g7778,g794,g7964,g8235,g8964,g9035,g9867
GO:0008150	Biological Process	GO:0050789	regulation of biological process	37	503	0.0203855	0.255565	g10007,g10134,g1041,g10483,g10777,g11681,g12091,g12100,g12381,g1381,g1398,g14121,g14814,g2052,g2326,g2624,g2687,g3201,g3909,g4230,g5177,g5325,g5341,g5530,g636,g6557,g6646,g6795,g6994,g7386,g7727,g7778,g794,g7964,g8235,g9035,g9867
GO:0008150	Biological Process	GO:0050896	response to stimulus	12	311	0.908527	1	g10777,g12563,g12588,g14137,g3909,g5325,g5917,g636,g6795,g6994,g8235,g8964
GO:0008150	Biological Process	GO:0071840	cellular component organization or biogenesis	8	319	0.996181	1	g10562,g13063,g2108,g3070,g495,g6218,g778,g8964
GO:0008150	Biological Process	GO:0023052	signaling	7	151	0.695394	0.892594	g10777,g3909,g5325,g636,g6795,g6994,g8235
GO:0008150	Biological Process	GO:0048518	positive regulation of biological process	1	32	0.825235	0.952353	g6646
GO:0003674	Molecular Function	GO:0005488	binding	184	3504	0.943105	0.982027	g10091,g10134,g10157,g10238,g10355,g10373,g10378,g1041,g10414,g10430,g10433,g10483,g10544,g10555,g10562,g10594,g10619,g10716,g10777,g10784,g10851,g11003,g11005,g11083,g11372,g11681,g11927,g1196,g1197,g12091,g12100,g12105,g12120,g12494,g12563,g12588,g12661,g12667,g12769,g12787,g13029,g13190,g13351,g134,g1350,g13540,g13643,g13683,g1381,g1398,g14121,g14137,g14330,g14494,g14553,g14649,g14814,g1498,g1…
GO:0003674	Molecular Function	GO:0003824	catalytic activity	171	3034	0.492849	0.855314	g10030,g10378,g10414,g10554,g10555,g10570,g10696,g1070,g10716,g10733,g10777,g10851,g11081,g11083,g11169,g11198,g11261,g11375,g11377,g11378,g11470,g11652,g11758,g11810,g11926,g1196,g120,g12011,g12021,g12105,g12120,g12292,g12404,g1245,g12509,g12563,g12588,g13129,g13190,g1334,g13351,g13385,g134,g1340,g13414,g13539,g13559,g13577,g13643,g13683,g13838,g14089,g14144,g14383,g14440,g14614,g1578,g1595,g180…
GO:0003674	Molecular Function	GO:0005215	transporter activity	26	318	0.0324605	0.328829	g10118,g10330,g1061,g11798,g13351,g13986,g14138,g185,g2457,g3950,g41,g4136,g4655,g5491,g5521,g5627,g5847,g5915,g674,g7561,g8030,g8707,g8947,g895,g9633,g9927
GO:0003674	Molecular Function	GO:0001071	nucleic acid binding transcription factor activity	24	188	0.00011531	0.0189108	g10007,g10134,g1041,g10483,g11681,g12091,g12100,g12381,g1381,g1398,g14121,g2052,g2326,g2624,g4230,g5177,g5341,g5530,g6557,g7727,g7778,g794,g7964,g9867
GO:0003674	Molecular Function	GO:0098772	molecular function regulator	4	85	0.711406	0.945759	g5549,g636,g6646,g8235
GO:0003674	Molecular Function	GO:0016209	antioxidant activity	2	27	0.452791	0.820528	g12563,g12588
GO:0003674	Molecular Function	GO:0005198	structural molecule activity	2	164	0.999266	1	g11691,g12398
GO:0003674	Molecular Function	GO:0045735	nutrient reservoir activity	1	3	0.159173	0.538234	g11149
GO:0003674	Molecular Function	GO:0060089	molecular transducer activity	1	17	0.626073	0.900666	g3909
GO:0003674	Molecular Function	GO:0004871	signal transducer activity	1	21	0.703468	0.945759	g3909
GO:0003674	Molecular Function	GO:0009055	electron carrier activity	1	23	0.73595	0.946329	g1859
GO:0003674	Molecular Function	GO:0000988	transcription factor activity, protein binding	1	25	0.764884	0.946329	g3201
GO:0005575	Cellular Component	GO:0016020	membrane	48	768	0.0795442	0.578405	g10118,g10330,g1061,g10777,g10820,g11377,g11675,g11798,g12287,g12435,g13351,g13986,g14138,g185,g2528,g3682,g3950,g4071,g41,g4103,g4136,g4212,g430,g4655,g4745,g4941,g5491,g5521,g5627,g5847,g5915,g6066,g6377,g674,g6795,g6994,g7004,g7155,g7173,g7269,g7561,g8030,g8132,g8707,g8947,g895,g9633,g9927
GO:0005575	Cellular Component	GO:0005623	cell	48	1188	0.999598	1	g10030,g10134,g10355,g10373,g1041,g10433,g10483,g10562,g10777,g11377,g11681,g11691,g12091,g12100,g12398,g13063,g1381,g1398,g14121,g14137,g1631,g2624,g2687,g3070,g3201,g3627,g4035,g4230,g4507,g495,g5341,g5530,g5549,g5917,g6557,g6611,g7155,g7175,g7196,g7727,g7778,g778,g794,g7964,g832,g8418,g9131,g9867
GO:0005575	Cellular Component	GO:0044464	cell part	48	1188	0.999598	1	g10030,g10134,g10355,g10373,g1041,g10433,g10483,g10562,g10777,g11377,g11681,g11691,g12091,g12100,g12398,g13063,g1381,g1398,g14121,g14137,g1631,g2624,g2687,g3070,g3201,g3627,g4035,g4230,g4507,g495,g5341,g5530,g5549,g5917,g6557,g6611,g7155,g7175,g7196,g7727,g7778,g778,g794,g7964,g832,g8418,g9131,g9867
GO:0005575	Cellular Component	GO:0044425	membrane part	41	578	0.015551	0.492447	g10118,g10330,g1061,g10777,g10820,g11377,g11675,g11798,g12287,g13351,g13986,g14138,g185,g2528,g3682,g3950,g4071,g4103,g4136,g4212,g430,g4655,g4745,g4941,g5491,g5521,g5627,g5847,g5915,g6066,g6377,g7004,g7155,g7173,g7269,g7561,g8030,g8132,g8707,g8947,g895
GO:0005575	Cellular Component	GO:0043226	organelle	31	847	0.998956	1	g10134,g10355,g10373,g1041,g10433,g10483,g11681,g12091,g12100,g1381,g1398,g14121,g14137,g2624,g3201,g4035,g4230,g5341,g5530,g5917,g6557,g7155,g7175,g7727,g7778,g778,g794,g7964,g8418,g9131,g9867
GO:0005575	Cellular Component	GO:0032991	macromolecular complex	18	629	0.999877	1	g10355,g10562,g10777,g11377,g1631,g2687,g3070,g3201,g3627,g495,g5549,g6611,g7155,g7175,g7196,g832,g8418,g9131
GO:0005575	Cellular Component	GO:0044422	organelle part	6	458	1	1	g3201,g7155,g7175,g778,g8418,g9131
GO:0005575	Cellular Component	GO:0005576	extracellular region	4	33	0.0942217	0.578405	g1820,g3361,g4541,g8504
GO:0005575	Cellular Component	GO:0031974	membrane-enclosed lumen	2	125	0.992774	1	g3201,g778
GO:0005575	Cellular Component	GO:0044421	extracellular region part	1	8	0.354536	0.817447	g3361

## Sheet: down-regulation in HC
GO ID (level1)	GO Term (level1)	GO ID (level2)	GO Term (level2)	Number of annotated DEGs	Number of all annotated genes	Pvalue	FDR	Genes_of_out
GO:0008150	Biological Process	GO:0008152	metabolic process	177	2997	0.167637	0.366567	g10045,g10047,g10160,g10209,g10249,g10255,g1034,g10464,g10507,g10786,g10840,g11000,g11097,g1115,g11164,g11200,g11278,g11448,g11562,g11634,g11696,g1192,g12019,g1215,g1237,g12512,g12571,g12609,g12657,g13237,g1327,g13296,g13312,g13356,g13427,g13471,g13744,g13801,g1395,g13996,g14079,g14233,g14311,g14313,g14533,g1456,g14713,g14779,g1514,g1826,g1854,g2234,g2240,g2342,g2389,g2424,g2434,g2452,g2513,g2529…
GO:0008150	Biological Process	GO:0009987	cellular process	151	2789	0.886942	0.993777	g10045,g10047,g10237,g10255,g10287,g1034,g10464,g10750,g10840,g11097,g1115,g11164,g11278,g11448,g11562,g11634,g12019,g1215,g12305,g1237,g12609,g12615,g12657,g12663,g12740,g13079,g1327,g13409,g13463,g13801,g1395,g13996,g14233,g14311,g14313,g14533,g1456,g14710,g14713,g14756,g14779,g1507,g1514,g170,g1826,g1854,g2159,g2240,g2325,g2342,g2359,g2413,g2424,g2434,g2452,g2513,g2642,g2705,g2818,g286,g2872,g…
GO:0008150	Biological Process	GO:0044699	single-organism process	114	2073	0.726577	0.882657	g10047,g10160,g10209,g10237,g10249,g10287,g10464,g10750,g10786,g11000,g11097,g11164,g11235,g11448,g11634,g12305,g12609,g12615,g12663,g12740,g13079,g13296,g13312,g13409,g13463,g13471,g13744,g13801,g14079,g14311,g14710,g14756,g14779,g1507,g1514,g170,g1826,g1854,g2234,g2359,g2413,g2424,g2434,g2452,g2513,g2529,g2642,g2696,g2705,g2872,g2903,g3148,g3284,g341,g3890,g3892,g4028,g4030,g4087,g4253,g4267,g4…
GO:0008150	Biological Process	GO:0065007	biological regulation	34	533	0.256685	0.445182	g10047,g11097,g11164,g12019,g1237,g12571,g13079,g13801,g1826,g2342,g2359,g2389,g2413,g2452,g341,g3657,g3892,g4154,g4818,g5072,g5282,g5287,g5415,g553,g5779,g5998,g6234,g6434,g6955,g7052,g8203,g8298,g9249,g9853
GO:0008150	Biological Process	GO:0050789	regulation of biological process	30	503	0.418325	0.61403	g10047,g11097,g11164,g12019,g1237,g12571,g13079,g13801,g1826,g2342,g2359,g2389,g2413,g2452,g3657,g3892,g4818,g5072,g5282,g5287,g5415,g553,g5998,g6234,g6434,g6955,g7052,g8203,g8298,g9249
GO:0008150	Biological Process	GO:0051179	localization	23	659	0.998188	1	g10237,g10287,g10750,g11235,g12305,g12615,g12740,g13463,g14710,g14756,g1507,g170,g2814,g3148,g4154,g444,g4748,g7058,g813,g866,g9055,g9583,g9947
GO:0008150	Biological Process	GO:0050896	response to stimulus	21	311	0.231737	0.441813	g10047,g11164,g13079,g1514,g1854,g2359,g2413,g2434,g2513,g2705,g2903,g3892,g4385,g4676,g4748,g5287,g5779,g5998,g6412,g724,g8593
GO:0008150	Biological Process	GO:0071840	cellular component organization or biogenesis	17	319	0.650692	0.820692	g11164,g12663,g13409,g2159,g2325,g2452,g341,g4751,g5035,g5072,g553,g5779,g8057,g8203,g8604,g873,g898
GO:0008150	Biological Process	GO:0023052	signaling	8	151	0.63545	0.80474	g10047,g11164,g13079,g2359,g2413,g3892,g5287,g5998
GO:0008150	Biological Process	GO:0048518	positive regulation of biological process	3	32	0.272908	0.467752	g11097,g2359,g3657
GO:0008150	Biological Process	GO:0032501	multicellular organismal process	2	3	0.00929872	0.174285	g2424,g7600
GO:0008150	Biological Process	GO:0032502	developmental process	2	7	0.055944	0.198439	g2424,g7600
GO:0008150	Biological Process	GO:0000003	reproduction	2	9	0.0890111	0.279384	g4751,g5072
GO:0008150	Biological Process	GO:0022414	reproductive process	2	9	0.0890111	0.279384	g4751,g5072
GO:0008150	Biological Process	GO:0048519	negative regulation of biological process	2	28	0.478843	0.676985	g2452,g8203
GO:0008150	Biological Process	GO:0098754	detoxification	1	1	0.0568697	0.198439	g8593
GO:0008150	Biological Process	GO:0051704	multi-organism process	1	5	0.253908	0.441813	g4751
GO:0003674	Molecular Function	GO:0005488	binding	188	3504	0.584159	0.767324	g10045,g10078,g10121,g10160,g10180,g10255,g10315,g10464,g10507,g10591,g10840,g11000,g11039,g11144,g11164,g11200,g11234,g11235,g11278,g11448,g11653,g11671,g1192,g12121,g1215,g12241,g12309,g1237,g12657,g12663,g128,g1292,g12933,g1314,g1318,g13296,g13312,g13454,g13471,g13587,g13629,g13700,g13701,g13742,g13744,g13801,g1395,g14018,g14079,g14233,g14274,g14313,g14370,g14779,g15015,g1582,g1838,g1854,g2234…
GO:0003674	Molecular Function	GO:0003824	catalytic activity	178	3034	0.051844	0.252228	g10045,g10121,g10124,g10160,g10255,g10464,g10591,g10786,g10799,g10973,g11000,g11039,g11097,g1115,g11164,g11200,g11234,g11278,g11448,g11562,g11634,g11653,g11696,g1192,g1215,g12241,g12496,g12512,g12542,g12609,g12749,g1292,g13237,g13296,g13312,g13356,g13427,g13471,g13742,g13744,g13801,g1395,g14018,g14079,g14311,g14313,g14533,g14713,g14779,g1514,g1561,g1660,g1753,g1826,g1861,g2234,g2240,g2424,g2434,g…
GO:0003674	Molecular Function	GO:0005215	transporter activity	16	318	0.654905	0.80914	g10287,g12305,g12615,g12740,g14710,g14756,g1507,g3097,g3148,g3660,g4748,g5301,g813,g866,g9583,g9947
GO:0003674	Molecular Function	GO:0001071	nucleic acid binding transcription factor activity	10	188	0.567177	0.749641	g12019,g1237,g13801,g2342,g4818,g5282,g5415,g6434,g7052,g8298
GO:0003674	Molecular Function	GO:0098772	molecular function regulator	5	85	0.488689	0.680175	g12571,g2389,g3657,g8598,g9249
GO:0003674	Molecular Function	GO:0005198	structural molecule activity	4	164	0.98037	0.989857	g10075,g2359,g5094,g6615
GO:0003674	Molecular Function	GO:0016209	antioxidant activity	3	27	0.176442	0.416782	g12542,g1826,g8593
GO:0003674	Molecular Function	GO:0060089	molecular transducer activity	1	17	0.611334	0.772093	g13079
GO:0003674	Molecular Function	GO:0004871	signal transducer activity	1	21	0.688958	0.812923	g13079
GO:0003674	Molecular Function	GO:0009055	electron carrier activity	1	23	0.721764	0.828692	g14536
GO:0003674	Molecular Function	GO:0000988	transcription factor activity, protein binding	1	25	0.75112	0.850937	g6955
GO:0005575	Cellular Component	GO:0005623	cell	72	1188	0.107203	0.373945	g10075,g1034,g10387,g10467,g11028,g11097,g11200,g1122,g11235,g11562,g1192,g1237,g12571,g12609,g1327,g13409,g13427,g13629,g13700,g13701,g13801,g13996,g14311,g14533,g14779,g2389,g2642,g2801,g2814,g2903,g3323,g3799,g3871,g3897,g4030,g4087,g4154,g4253,g4267,g4385,g444,g454,g4598,g4645,g4751,g4818,g5282,g5290,g5552,g5773,g6412,g6434,g6615,g676,g6794,g6955,g6956,g7006,g7007,g724,g7866,g7906,g802,g813,g…
GO:0005575	Cellular Component	GO:0044464	cell part	72	1188	0.107203	0.373945	g10075,g1034,g10387,g10467,g11028,g11097,g11200,g1122,g11235,g11562,g1192,g1237,g12571,g12609,g1327,g13409,g13427,g13629,g13700,g13701,g13801,g13996,g14311,g14533,g14779,g2389,g2642,g2801,g2814,g2903,g3323,g3799,g3871,g3897,g4030,g4087,g4154,g4253,g4267,g4385,g444,g454,g4598,g4645,g4751,g4818,g5282,g5290,g5552,g5773,g6412,g6434,g6615,g676,g6794,g6955,g6956,g7006,g7007,g724,g7866,g7906,g802,g813,g…
GO:0005575	Cellular Component	GO:0043226	organelle	41	847	0.905065	1	g10387,g10467,g11028,g11235,g1237,g1327,g13409,g13427,g13629,g13700,g13701,g13801,g2801,g2814,g2903,g3799,g3871,g4030,g4154,g4253,g4385,g444,g4645,g4818,g5282,g5290,g5773,g6412,g6434,g6615,g676,g6794,g6955,g6956,g724,g7906,g8298,g873,g8979,g898,g9055
GO:0005575	Cellular Component	GO:0032991	macromolecular complex	37	629	0.354815	0.701651	g1034,g11235,g11562,g12571,g1327,g13629,g13700,g13701,g13996,g14311,g14533,g2389,g2424,g2642,g2801,g2814,g2903,g3323,g4030,g4267,g444,g454,g4581,g5290,g5552,g6412,g676,g6794,g6955,g6956,g7006,g7007,g724,g8584,g873,g8979,g898
GO:0005575	Cellular Component	GO:0016020	membrane	33	768	0.981978	1	g10121,g10237,g10287,g10750,g1122,g11235,g12305,g12615,g12740,g13079,g13395,g13463,g1468,g14710,g14756,g1507,g170,g286,g3871,g4154,g4598,g4748,g5366,g6488,g6572,g699,g7058,g7547,g802,g813,g9055,g9583,g9947
GO:0005575	Cellular Component	GO:0044422	organelle part	22	458	0.817365	1	g11235,g1327,g13629,g13700,g13701,g2801,g2814,g3871,g4030,g4154,g444,g5290,g6412,g6615,g676,g6794,g6955,g6956,g724,g873,g8979,g898
GO:0005575	Cellular Component	GO:0044425	membrane part	22	578	0.9912	1	g10237,g10750,g11235,g13079,g13463,g1468,g14710,g14756,g1507,g170,g286,g3871,g4154,g4748,g6488,g6572,g699,g7058,g7547,g813,g9055,g9583
GO:0005575	Cellular Component	GO:0031974	membrane-enclosed lumen	3	125	0.975343	1	g4030,g6412,g6955
GO:0005575	Cellular Component	GO:0019012	virion	1	1	0.0553425	0.317618	g5094
GO:0005575	Cellular Component	GO:0044423	virion part	1	1	0.0553425	0.317618	g5094
GO:0005575	Cellular Component	GO:0099512	supramolecular fiber	1	6	0.289708	0.616798	g6615
GO:0005575	Cellular Component	GO:0044421	extracellular region part	1	8	0.366417	0.701651	g12241
GO:0005575	Cellular Component	GO:0005576	extracellular region	1	33	0.849823	1	g12241
