# Supplementary material for: Comparative Transcriptomics of Flammulina filiformis Suggests a High CO2 Concentration Inhibits Early Pileus Expansion by Decreasing Cell Division Control Pathways
Source: Int J Mol Sci. 2019 Nov 25;20(23):5923. doi: 10.3390/ijms20235923 (PMC6929049; doi:10.3390/ijms20235923)
Supplement: Supplementary file 1 [file ijms-20-05923-s001.zip › Supplementary_tables/Table S5.xlsx]

## Sheet: up-regulation in HC
GO ID (level1)	GO Term (level1)	GO ID (level2)	GO Term (level2)	Number of annotated DEGs	Number of all annotated genes	Pvalue	FDR	Genes_of_out
GO:0008150	Biological Process	GO:0009987	cellular process	51	2789	0.0215523	0.143348	g10378,g1061,g10820,g11006,g11083,g11149,g11377,g11378,g12091,g12100,g12381,g1245,g12563,g1334,g13351,g13385,g1381,g1398,g185,g1868,g2108,g2326,g3189,g3361,g3826,g4071,g4075,g41,g4136,g4230,g4532,g5530,g5627,g5738,g5867,g6116,g6646,g674,g6994,g7004,g7140,g7315,g7386,g7561,g7644,g8132,g8235,g825,g895,g9867,g9927
GO:0008150	Biological Process	GO:0008152	metabolic process	44	2997	0.834126	0.914023	g10378,g11083,g11149,g11377,g11378,g12091,g12100,g12381,g1245,g12563,g13129,g1334,g13385,g1381,g1398,g1868,g2326,g3189,g3361,g3826,g3947,g4075,g4230,g4493,g4532,g4977,g5530,g5738,g5867,g588,g5885,g6116,g6411,g6457,g6646,g7140,g7315,g7386,g7615,g7644,g825,g8728,g9230,g9867
GO:0008150	Biological Process	GO:0044699	single-organism process	39	2073	0.0566136	0.186511	g1061,g10820,g11006,g11083,g11149,g11377,g11378,g12563,g13129,g1334,g13351,g13385,g185,g3189,g3361,g3947,g4071,g4075,g41,g4136,g4493,g4977,g5627,g588,g6116,g6411,g6457,g674,g6994,g7004,g7140,g7315,g7561,g8132,g8235,g825,g8728,g895,g9927
GO:0008150	Biological Process	GO:0051179	localization	15	659	0.0778499	0.210048	g1061,g10820,g11006,g13351,g185,g4071,g41,g4136,g5627,g674,g7004,g7561,g8132,g895,g9927
GO:0008150	Biological Process	GO:0050789	regulation of biological process	13	503	0.0433123	0.168494	g12091,g12100,g12381,g1381,g1398,g2326,g4230,g5530,g6646,g6994,g7386,g8235,g9867
GO:0008150	Biological Process	GO:0065007	biological regulation	13	533	0.0640322	0.190762	g12091,g12100,g12381,g1381,g1398,g2326,g4230,g5530,g6646,g6994,g7386,g8235,g9867
GO:0008150	Biological Process	GO:0050896	response to stimulus	3	311	0.87478	0.954913	g12563,g6994,g8235
GO:0008150	Biological Process	GO:0023052	signaling	2	151	0.690018	0.802216	g6994,g8235
GO:0008150	Biological Process	GO:0048518	positive regulation of biological process	1	32	0.396597	0.522703	g6646
GO:0008150	Biological Process	GO:0071840	cellular component organization or biogenesis	1	319	0.994646	1	g2108
GO:0003674	Molecular Function	GO:0005488	binding	54	3504	0.876306	0.915691	g10091,g10238,g10378,g10430,g10594,g10784,g10851,g11005,g11083,g11927,g1197,g12091,g12100,g12120,g12563,g13351,g13540,g1381,g1398,g14649,g1498,g1868,g2326,g2904,g3826,g3947,g410,g4103,g4136,g4194,g4230,g4493,g4532,g4938,g4977,g5435,g5530,g5824,g588,g6411,g6457,g6646,g6994,g7029,g7315,g7386,g7644,g7776,g7777,g8591,g8596,g9011,g9126,g9867
GO:0003674	Molecular Function	GO:0003824	catalytic activity	47	3034	0.825897	0.87781	g10378,g10851,g11083,g11377,g11378,g11810,g120,g12120,g1245,g12563,g13129,g1334,g13351,g13385,g14089,g1868,g2918,g3189,g3361,g3826,g3947,g4075,g410,g4136,g4493,g4532,g4977,g5738,g5867,g588,g5885,g6116,g6411,g6457,g6994,g7003,g7140,g7315,g7615,g7700,g825,g8504,g8636,g8728,g912,g9230,g9918
GO:0003674	Molecular Function	GO:0005215	transporter activity	10	318	0.0398084	0.200501	g1061,g13351,g185,g41,g4136,g5627,g674,g7561,g895,g9927
GO:0003674	Molecular Function	GO:0001071	nucleic acid binding transcription factor activity	9	188	0.00408946	0.142093	g12091,g12100,g12381,g1381,g1398,g2326,g4230,g5530,g9867
GO:0003674	Molecular Function	GO:0098772	molecular function regulator	3	85	0.171136	0.357656	g5549,g6646,g8235
GO:0003674	Molecular Function	GO:0045735	nutrient reservoir activity	1	3	0.0495862	0.200501	g11149
GO:0003674	Molecular Function	GO:0016209	antioxidant activity	1	27	0.367904	0.565539	g12563
GO:0005575	Cellular Component	GO:0016020	membrane	18	768	0.0229785	0.189221	g1061,g10820,g11377,g12435,g13351,g185,g4071,g41,g4103,g4136,g5627,g674,g6994,g7004,g7561,g8132,g895,g9927
GO:0005575	Cellular Component	GO:0044425	membrane part	13	578	0.0933812	0.310452	g1061,g10820,g11377,g13351,g185,g4071,g4103,g4136,g5627,g7004,g7561,g8132,g895
GO:0005575	Cellular Component	GO:0005623	cell	10	1188	0.999827	1	g11377,g12091,g12100,g1381,g1398,g4230,g5530,g5549,g832,g9867
GO:0005575	Cellular Component	GO:0044464	cell part	10	1188	0.999827	1	g11377,g12091,g12100,g1381,g1398,g4230,g5530,g5549,g832,g9867
GO:0005575	Cellular Component	GO:0043226	organelle	7	847	0.99641	1	g12091,g12100,g1381,g1398,g4230,g5530,g9867
GO:0005575	Cellular Component	GO:0032991	macromolecular complex	3	629	0.999433	1	g11377,g5549,g832
GO:0005575	Cellular Component	GO:0005576	extracellular region	2	33	0.0950787	0.310452	g3361,g8504
GO:0005575	Cellular Component	GO:0044421	extracellular region part	1	8	0.120492	0.310452	g3361

## Sheet: down-regulation in HC
GO ID (level1)	GO Term (level1)	GO ID (level2)	GO Term (level2)	Number of annotated DEGs	Number of all annotated genes	Pvalue	FDR	Genes_of_out
GO:0008150	Biological Process	GO:0008152	metabolic process	71	2997	0.0473794	0.1145	g10045,g10047,g10249,g10255,g10464,g10507,g11097,g11164,g11278,g11634,g1192,g1237,g12571,g13237,g13356,g13471,g14311,g14533,g1456,g1826,g1854,g2389,g2434,g2452,g2529,g2553,g2581,g2696,g2705,g2818,g3102,g3284,g3323,g3394,g3578,g3657,g3897,g4199,g4221,g4253,g4297,g4472,g4476,g454,g4594,g4645,g4818,g5323,g5415,g5638,g6067,g6407,g6434,g6488,g6674,g7006,g7026,g7059,g7129,g7178,g7659,g7744,g7866,g7973,…
GO:0008150	Biological Process	GO:0009987	cellular process	50	2789	0.991203	1	g10045,g10047,g10255,g10464,g11097,g11164,g11278,g11634,g1237,g12663,g14311,g14533,g1456,g1826,g1854,g2159,g2434,g2452,g2705,g2818,g2872,g3323,g3578,g3657,g3897,g4199,g4221,g4476,g454,g4645,g4818,g5323,g5415,g553,g6234,g6434,g6488,g7006,g7059,g7129,g7178,g7659,g8203,g8522,g8593,g8669,g8856,g898,g9056,g9583
GO:0008150	Biological Process	GO:0044699	single-organism process	39	2073	0.899993	0.981196	g10047,g10249,g10464,g11097,g11164,g11634,g12663,g13471,g14311,g1826,g1854,g2434,g2452,g2529,g2696,g2705,g2872,g3284,g4253,g444,g4472,g4594,g5323,g553,g5638,g6067,g6234,g6488,g7059,g7178,g7600,g7659,g7744,g8203,g8369,g8593,g8669,g8856,g9583
GO:0008150	Biological Process	GO:0050789	regulation of biological process	15	503	0.111519	0.223551	g10047,g11097,g11164,g1237,g12571,g1826,g2389,g2452,g3657,g4818,g5415,g553,g6234,g6434,g8203
GO:0008150	Biological Process	GO:0065007	biological regulation	15	533	0.158767	0.271177	g10047,g11097,g11164,g1237,g12571,g1826,g2389,g2452,g3657,g4818,g5415,g553,g6234,g6434,g8203
GO:0008150	Biological Process	GO:0050896	response to stimulus	7	311	0.502393	0.652361	g10047,g11164,g1854,g2434,g2705,g4676,g8593
GO:0008150	Biological Process	GO:0071840	cellular component organization or biogenesis	7	319	0.530161	0.679094	g11164,g12663,g2159,g2452,g553,g8203,g898
GO:0008150	Biological Process	GO:0051179	localization	4	659	0.999831	1	g2814,g444,g9055,g9583
GO:0008150	Biological Process	GO:0048519	negative regulation of biological process	2	28	0.119587	0.235358	g2452,g8203
GO:0008150	Biological Process	GO:0048518	positive regulation of biological process	2	32	0.148738	0.264086	g11097,g3657
GO:0008150	Biological Process	GO:0023052	signaling	2	151	0.841133	0.939237	g10047,g11164
GO:0008150	Biological Process	GO:0098754	detoxification	1	1	0.021389	0.0649239	g8593
GO:0008150	Biological Process	GO:0032501	multicellular organismal process	1	3	0.0628199	0.141589	g7600
GO:0008150	Biological Process	GO:0032502	developmental process	1	7	0.140551	0.251603	g7600
GO:0003674	Molecular Function	GO:0005488	binding	82	3504	0.113179	0.23996	g10045,g10255,g10464,g10507,g11039,g11144,g11164,g11278,g1192,g12121,g12241,g12309,g1237,g12663,g12933,g1314,g1318,g13471,g13587,g13629,g13700,g13701,g14018,g14274,g15015,g1582,g1854,g2419,g2434,g2553,g2705,g2706,g2801,g2814,g2872,g2932,g3393,g3427,g3578,g3648,g3657,g3799,g4019,g4199,g4221,g4297,g4476,g4645,g4818,g5280,g5289,g5290,g5366,g5415,g590,g6067,g6181,g6434,g6716,g676,g6794,g6919,g7129,g7…
GO:0003674	Molecular Function	GO:0003824	catalytic activity	66	3034	0.471165	0.611754	g10045,g10255,g10464,g11039,g11097,g11164,g11278,g11634,g1192,g12241,g13237,g13356,g13471,g14018,g14311,g14533,g1826,g2434,g2529,g2581,g2696,g2872,g3102,g3284,g3323,g3394,g3578,g3799,g3839,g3871,g3897,g4019,g4199,g4221,g4253,g4472,g4476,g454,g4594,g4645,g5160,g5323,g5638,g590,g6067,g6244,g6407,g6488,g6674,g7006,g7026,g7059,g7129,g7178,g7744,g7866,g7973,g8203,g8325,g8369,g8522,g857,g8593,g8669,g88…
GO:0003674	Molecular Function	GO:0098772	molecular function regulator	4	85	0.108953	0.237047	g12571,g2389,g3657,g8598
GO:0003674	Molecular Function	GO:0001071	nucleic acid binding transcription factor activity	4	188	0.578636	0.693268	g1237,g4818,g5415,g6434
GO:0003674	Molecular Function	GO:0016209	antioxidant activity	2	27	0.113273	0.23996	g1826,g8593
GO:0003674	Molecular Function	GO:0005215	transporter activity	2	318	0.993086	0.999293	g3660,g9583
GO:0005575	Cellular Component	GO:0005623	cell	37	1188	0.00411805	0.0205902	g10387,g10467,g11028,g11097,g1192,g1237,g12571,g13629,g13700,g13701,g14311,g14533,g2389,g2801,g2814,g3323,g3799,g3871,g3897,g4253,g444,g454,g4645,g4818,g5290,g6434,g676,g6794,g7006,g7866,g802,g857,g8584,g8593,g8979,g898,g9055
GO:0005575	Cellular Component	GO:0044464	cell part	37	1188	0.00411805	0.0205902	g10387,g10467,g11028,g11097,g1192,g1237,g12571,g13629,g13700,g13701,g14311,g14533,g2389,g2801,g2814,g3323,g3799,g3871,g3897,g4253,g444,g454,g4645,g4818,g5290,g6434,g676,g6794,g7006,g7866,g802,g857,g8584,g8593,g8979,g898,g9055
GO:0005575	Cellular Component	GO:0043226	organelle	22	847	0.369635	0.583635	g10387,g10467,g11028,g1237,g13629,g13700,g13701,g2801,g2814,g3799,g3871,g4253,g444,g4645,g4818,g5290,g6434,g676,g6794,g8979,g898,g9055
GO:0005575	Cellular Component	GO:0032991	macromolecular complex	19	629	0.142462	0.371047	g12571,g13629,g13700,g13701,g14311,g14533,g2389,g2801,g2814,g3323,g444,g454,g5290,g676,g6794,g7006,g8584,g8979,g898
GO:0005575	Cellular Component	GO:0044422	organelle part	12	458	0.425367	0.638051	g13629,g13700,g13701,g2801,g2814,g3871,g444,g5290,g676,g6794,g8979,g898
GO:0005575	Cellular Component	GO:0016020	membrane	9	768	0.999381	1	g1468,g3871,g5366,g6488,g6572,g699,g802,g9055,g9583
GO:0005575	Cellular Component	GO:0044425	membrane part	7	578	0.995086	1	g1468,g3871,g6488,g6572,g699,g9055,g9583
GO:0005575	Cellular Component	GO:0044421	extracellular region part	1	8	0.177675	0.380733	g12241
GO:0005575	Cellular Component	GO:0005576	extracellular region	1	33	0.556297	0.758586	g12241
