# Supplementary material for: Comparative Transcriptomics of Flammulina filiformis Suggests a High CO2 Concentration Inhibits Early Pileus Expansion by Decreasing Cell Division Control Pathways
Source: Int J Mol Sci. 2019 Nov 25;20(23):5923. doi: 10.3390/ijms20235923 (PMC6929049; doi:10.3390/ijms20235923)
Supplement: Supplementary file 1 [file ijms-20-05923-s001.zip › Supplementary_tables/Table S6.xlsx]

## Sheet: up-regulation in HC
KEGG_A_Class	KEGG_B_Class	Genes Number	Genes
Metabolism	Global and overview maps	43	g438;g731;g825;g1334;g1383;g2285;g2435;g2510;g2948;g2960;g3189;g3361;g3679;g3724;g4016;g4075;g4356;g4856;g4977;g5363;g5402;g5681;g5867;g5885;g6116;g6411;g7027;g7028;g7140;g7315;g7478;g7809;g8233;g8711;g9209;g10370;g10781;g11083;g11377;g12563;g13385;g13496;g7700
Metabolism	Amino acid metabolism	21	g4075;g7140;g10781;g4356;g4702;g5885;g6116;g731;g4977;g438;g2510;g7315;g2285;g2918;g6411;g5402;g8233;g9209;g2435;g7028;g825
Metabolism	Carbohydrate metabolism	14	g7140;g10312;g11083;g10370;g11377;g3679;g8504;g3189;g6411;g4977;g5363;g5402;g7809;g3724
Metabolism	Lipid metabolism	8	g1383;g5363;g7478;g5402;g6411;g12563;g5867;g8711
Metabolism	Energy metabolism	8	g5681;g5885;g7027;g2510;g13129;g6411;g7700;g11377
Metabolism	Nucleotide metabolism	8	g438;g2948;g2960;g3361;g11083;g13385;g731;g7315
Metabolism	Metabolism of cofactors and vitamins	4	g10781;g13496;g4125;g1334
Metabolism	Metabolism of terpenoids and polyketides	3	g4016;g4856;g5402
Metabolism	Metabolism of other amino acids	3	g2510;g2125;g4356
Metabolism	Biosynthesis of other secondary metabolites	2	g5363;g6116
Environmental Information Processing	Membrane transport	2	g4136;g13351
Environmental Information Processing	Signal transduction	2	g4532;g11596
Genetic Information Processing	Translation	6	g2108;g5549;g6015;g13540;g6710;g4395
Cellular Processes	Transport and catabolism	3	g5549;g1383;g748

## Sheet: down-regulation in HC
KEGG_A_Class	KEGG_B_Class	Genes Number	Genes
Genetic Information Processing	Folding, sorting and degradation	26	g454;g857;g1192;g2159;g2389;g2921;g3323;g7006;g7866;g8584;g8598;g11028;g12571;g14311;g14372;g14533;g762;g2818;g4370;g6234;g9349;g10567;g10832;g6357;g1272;g3657
Genetic Information Processing	Replication and repair	3	g590;g2434;g3799
Genetic Information Processing	Translation	3	g7393;g804;g1780
Genetic Information Processing	Transcription	1	g762
Cellular Processes	Cell growth and death	11	g1456;g2452;g3657;g4199;g4438;g4645;g4646;g8203;g10387;g10467;g11097
Cellular Processes	Transport and catabolism	4	g4221;g11164;g762;g2581
Metabolism	Global and overview maps	28	g6378;g8525;g10249;g1084;g1604;g6488;g7178;g8726;g11039;g11393;g13177;g14018;g2301;g2932;g3871;g4297;g5323;g6944;g7026;g7059;g7347;g7659;g8325;g10047;g10507;g11634;g12080;g13587
Metabolism	Carbohydrate metabolism	18	g3102;g7026;g7178;g11634;g13177;g2696;g3284;g4297;g4472;g10507;g1604;g8726;g11039;g7347;g10047;g1084;g1190;g8325
Metabolism	Amino acid metabolism	8	g6378;g8525;g2301;g12080;g8726;g1084;g7659;g14018
Metabolism	Lipid metabolism	4	g10249;g6944;g11393;g8726
Metabolism	Metabolism of other amino acids	3	g1084;g8593;g5323
Metabolism	Energy metabolism	3	g750;g6488;g9887
Metabolism	Metabolism of cofactors and vitamins	2	g2932;g6488
Metabolism	Nucleotide metabolism	2	g5323;g7059
Metabolism	Metabolism of terpenoids and polyketides	1	g11393
Metabolism	Glycan biosynthesis and metabolism	1	g3871
Environmental Information Processing	Signal transduction	8	g7347;g10047;g11164;g4199;g4221;g10387;g10467;g11097
Environmental Information Processing	Membrane transport	1	g3936
Organismal Systems	Aging	3	g762;g2553;g2932
