# Supplementary material for: Comparative Transcriptomics of Flammulina filiformis Suggests a High CO2 Concentration Inhibits Early Pileus Expansion by Decreasing Cell Division Control Pathways
Source: Int J Mol Sci. 2019 Nov 25;20(23):5923. doi: 10.3390/ijms20235923 (PMC6929049; doi:10.3390/ijms20235923)
Supplement: Supplementary file 1 [file ijms-20-05923-s001.zip › Supplementary_tables/Table S7.xlsx]

## Sheet: up-regulation in HC
KEGG_A_Class	KEGG_B_Class	Genes Number	Genes
Metabolism	Global and overview maps	44	g84;g825;g1070;g2537;g2599;g3189;g4075;g4850;g5885;g6116;g6411;g10570;g11081;g11083;g11198;g11377;g12011;g12292;g12588;g12602;g1578;g3380;g4977;g7140;g180;g731;g899;g1334;g1340;g1820;g1912;g2121;g3361;g3718;g3829;g5594;g5867;g6649;g7315;g10555;g11375;g12563;g13385;g7700
Metabolism	Carbohydrate metabolism	28	g84;g7140;g3189;g3734;g7770;g13683;g1912;g3718;g7318;g10555;g10733;g12292;g12602;g2537;g6411;g1340;g1578;g1820;g11169;g6649;g8504;g8734;g11083;g4977;g12588;g1190;g11375;g11377
Metabolism	Amino acid metabolism	21	g84;g4075;g7140;g731;g3829;g4977;g6116;g2121;g4850;g12292;g12588;g825;g9802;g10570;g5885;g9878;g2918;g6411;g11081;g7315;g12011
Metabolism	Nucleotide metabolism	9	g1070;g3361;g5594;g11083;g11198;g12011;g13385;g731;g7315
Metabolism	Lipid metabolism	8	g180;g899;g6411;g12292;g12563;g5867;g11375;g4415
Metabolism	Metabolism of cofactors and vitamins	7	g3631;g9477;g4850;g4125;g1334;g84;g3380
Metabolism	Energy metabolism	6	g5521;g13129;g6411;g7700;g5885;g11377
Metabolism	Metabolism of other amino acids	3	g7843;g1578;g12292
Metabolism	Glycan biosynthesis and metabolism	2	g11375;g6993
Metabolism	Xenobiotics biodegradation and metabolism	1	g9050
Metabolism	Biosynthesis of other secondary metabolites	1	g6116
Genetic Information Processing	Translation	8	g495;g2108;g2212;g5549;g7139;g13540;g4507;g7843
Genetic Information Processing	Replication and repair	3	g5917;g14137;g13190
Genetic Information Processing	Transcription	2	g10373;g8418
Genetic Information Processing	Folding, sorting and degradation	2	g5991;g13539
Environmental Information Processing	Membrane transport	2	g4136;g13351
Environmental Information Processing	Signal transduction	2	g4532;g12588
Cellular Processes	Transport and catabolism	5	g899;g3829;g12588;g13577;g5549
Organismal Systems	Aging	1	g12588

## Sheet: down-regulation in HC
KEGG_A_Class	KEGG_B_Class	Genes Number	Genes
Genetic Information Processing	Folding, sorting and degradation	36	g454;g857;g1034;g1192;g2159;g2389;g2921;g3323;g5552;g6693;g7006;g7007;g7866;g8328;g8584;g8598;g11028;g11200;g11562;g12571;g14311;g14372;g14533;g2818;g4370;g4385;g5736;g6234;g6754;g9135;g9349;g10121;g7058;g3657;g13429;g13454
Genetic Information Processing	Replication and repair	15	g2513;g2931;g3641;g4581;g5773;g6412;g9249;g12657;g13996;g1514;g4385;g590;g2434;g2903;g3799
Genetic Information Processing	Translation	6	g4028;g14779;g866;g2359;g3753;g13454
Cellular Processes	Cell growth and death	18	g1215;g1327;g1456;g2452;g3657;g3768;g4199;g4581;g4646;g6511;g6956;g8203;g10387;g10467;g11097;g13409;g13427;g4645
Cellular Processes	Transport and catabolism	7	g4221;g11164;g6615;g7058;g10840;g11235;g2581
Metabolism	Global and overview maps	51	g6812;g6860;g8461;g1604;g2642;g6805;g7906;g1861;g2424;g4028;g4087;g5263;g6488;g7178;g10973;g11039;g12609;g13742;g13801;g14018;g485;g2932;g3641;g3871;g3946;g4225;g4267;g4297;g5057;g5323;g5773;g6166;g6412;g6659;g6729;g7026;g7059;g7659;g8325;g8926;g10047;g10121;g10160;g10507;g10906;g11448;g11634;g13587;g13744;g14079;g10249
Metabolism	Carbohydrate metabolism	25	g1604;g2642;g6805;g6812;g6860;g7906;g8461;g2696;g3284;g4297;g4472;g5057;g5613;g6659;g10160;g10507;g11039;g13742;g13801;g3102;g7026;g7178;g11634;g10047;g8325
Metabolism	Metabolism of cofactors and vitamins	8	g919;g2932;g4028;g6488;g4225;g6166;g10973;g10906
Metabolism	Amino acid metabolism	8	g7659;g13801;g14079;g14018;g5263;g4087;g12609;g1861
Metabolism	Nucleotide metabolism	7	g3641;g5323;g5773;g6412;g7059;g11448;g485
Metabolism	Lipid metabolism	5	g3946;g13744;g10249;g6729;g13801
Metabolism	Metabolism of other amino acids	5	g3946;g8593;g5323;g11448;g13801
Metabolism	Energy metabolism	4	g3811;g11234;g4267;g6488
Metabolism	Glycan biosynthesis and metabolism	3	g3871;g5057;g10121
Metabolism	Metabolism of terpenoids and polyketides	1	g2424
Environmental Information Processing	Signal transduction	10	g3892;g4199;g4221;g10387;g10467;g11097;g11164;g12019;g13079;g10047
Organismal Systems	Aging	3	g2553;g2932;g10840
