# Supplementary material for: Comparative Transcriptomics of Flammulina filiformis Suggests a High CO2 Concentration Inhibits Early Pileus Expansion by Decreasing Cell Division Control Pathways
Source: Int J Mol Sci. 2019 Nov 25;20(23):5923. doi: 10.3390/ijms20235923 (PMC6929049; doi:10.3390/ijms20235923)
Supplement: Supplementary file 1 [file ijms-20-05923-s001.zip › Supplementary_tables/Table S8.xlsx]

## Sheet: up-regulation in HC
KEGG_A_Class	KEGG_B_Class	Genes Number	Genes
Metabolism	Global and overview maps	18	g3189;g4075;g6411;g7700;g11083;g11377;g825;g6116;g7140;g4977;g5885;g731;g1334;g3361;g5867;g7315;g12563;g13385
Metabolism	Amino acid metabolism	10	g731;g4075;g4977;g6116;g7140;g2918;g6411;g5885;g7315;g825
Metabolism	Carbohydrate metabolism	7	g7140;g3189;g6411;g11083;g11377;g8504;g4977
Metabolism	Energy metabolism	5	g6411;g7700;g13129;g5885;g11377
Metabolism	Nucleotide metabolism	5	g3361;g11083;g13385;g731;g7315
Metabolism	Lipid metabolism	3	g12563;g6411;g5867
Metabolism	Metabolism of cofactors and vitamins	2	g4125;g1334
Metabolism	Biosynthesis of other secondary metabolites	1	g6116
Environmental Information Processing	Membrane transport	2	g4136;g13351
Environmental Information Processing	Signal transduction	1	g4532
Genetic Information Processing	Translation	3	g2108;g5549;g13540
Cellular Processes	Transport and catabolism	1	g5549

## Sheet: down-regulation in HC
KEGG_A_Class	KEGG_B_Class	Genes Number	Genes
Genetic Information Processing	Folding, sorting and degradation	21	g454;g857;g1192;g2159;g2389;g2921;g3323;g7006;g7866;g8584;g8598;g11028;g12571;g14311;g14372;g14533;g2818;g4370;g6234;g9349;g3657
Genetic Information Processing	Replication and repair	3	g590;g2434;g3799
Cellular Processes	Cell growth and death	10	g1456;g2452;g3657;g4199;g4645;g4646;g8203;g10387;g10467;g11097
Cellular Processes	Transport and catabolism	3	g4221;g11164;g2581
Metabolism	Global and overview maps	18	g10249;g1604;g6488;g7178;g11039;g14018;g2932;g3871;g4297;g5323;g7026;g7059;g7659;g8325;g10047;g10507;g11634;g13587
Metabolism	Carbohydrate metabolism	13	g2696;g3284;g4297;g4472;g10507;g3102;g7026;g7178;g11634;g1604;g11039;g10047;g8325
Metabolism	Metabolism of other amino acids	2	g8593;g5323
Metabolism	Metabolism of cofactors and vitamins	2	g2932;g6488
Metabolism	Nucleotide metabolism	2	g5323;g7059
Metabolism	Amino acid metabolism	2	g7659;g14018
Metabolism	Lipid metabolism	1	g10249
Metabolism	Glycan biosynthesis and metabolism	1	g3871
Metabolism	Energy metabolism	1	g6488
Environmental Information Processing	Signal transduction	7	g4199;g4221;g10387;g10467;g11097;g11164;g10047
Organismal Systems	Aging	2	g2553;g2932
