# Supplementary material for: Comparative Transcriptomics of Flammulina filiformis Suggests a High CO2 Concentration Inhibits Early Pileus Expansion by Decreasing Cell Division Control Pathways
Source: Int J Mol Sci. 2019 Nov 25;20(23):5923. doi: 10.3390/ijms20235923 (PMC6929049; doi:10.3390/ijms20235923)
Supplement: Supplementary file 1 [file ijms-20-05923-s001.zip › Supplementary_tables/Table S9.xlsx]

## Sheet: Sheet1
expression patterns	KEGG_A_class	KEGG_B_class	Pathway	Number of annotated DEGs	Number of all annotated genes	Rich factor	Pvalue	Qvalue	Pathway ID	Genes	K_IDs
up-regulation in 12 h HC	Metabolism	Global and overview maps	Metabolic pathways	42	673	0.0624071	1.70166e-06	0.000102099	ko01100	g10370;g10781;g11083;g11377;g12563;g1334;g13385;g13496;g1383;g2285;g2435;g2510;g2948;g2960;g3189;g3361;g3679;g3724;g4016;g4075;g4356;g438;g4856;g4977;g5363;g5402;g5681;g5867;g5885;g6116;g6411;g7027;g7028;g7140;g731;g7315;g7478;g7809;g8233;g825;g8711;g9209	K01648+K01687+K00948+K00236+K11987+K00767+K01519+K01922+K01897+K00618+K01663+K15371+K11788+K01952+K01803+K19572+K18107+K01452+K00938+K01754+K11204+K00764+K01597+K00049+K11262+K01641+K00381+K00864+K00641+K00928+K00121+K00380+K14264+K00052+K16066+K11541+K00667+K01194+K05607+K00286+K13507+K01626
	Metabolism	Global and overview maps	Biosynthesis of antibiotics	19	179	0.106145	5.02925e-06	0.000150878	ko01130	g10370;g10781;g11083;g11377;g2285;g2948;g2960;g3189;g4016;g4075;g438;g4856;g5363;g5402;g5885;g6116;g6411;g825;g9209	K01648+K01687+K00948+K00236+K00618+K11788+K01952+K01803+K00938+K01754+K00764+K01597+K11262+K01641+K00641+K00928+K00121+K00286+K01626
	Metabolism	Global and overview maps	Biosynthesis of secondary metabolites	23	260	0.0884615	8.95517e-06	0.000179103	ko01110	g10370;g10781;g11083;g11377;g2285;g2435;g2948;g2960;g3189;g4016;g4075;g438;g4856;g4977;g5363;g5402;g5885;g6116;g6411;g7140;g825;g8711;g9209	K01648+K01687+K00948+K00236+K00618+K01663+K11788+K01952+K01803+K00938+K01754+K00764+K01597+K00049+K11262+K01641+K00641+K00928+K00121+K00052+K00286+K13507+K01626
	Metabolism	Global and overview maps	Biosynthesis of amino acids	10	86	0.116279	0.000638846	0.00946378	ko01230	g10781;g11083;g2285;g2435;g3189;g4075;g6116;g7140;g825;g9209	K01687+K00948+K00618+K01663+K01803+K01754+K00928+K00052+K00286+K01626
	Metabolism	Lipid metabolism	Fatty acid biosynthesis	3	6	0.5	0.000788649	0.00946378	ko00061	g1383;g5363;g7478	K01897+K11262+K00667
	Metabolism	Amino acid metabolism	Valine, leucine and isoleucine biosynthesis	3	10	0.3	0.00427262	0.0427262	ko00290	g10781;g4075;g7140	K01687+K01754+K00052
	Metabolism	Energy metabolism	Sulfur metabolism	3	14	0.214286	0.0117089	0.100362	ko00920	g5681;g5885;g7027	K00381+K00641+K00380
	Metabolism	Metabolism of terpenoids and polyketides	Terpenoid backbone biosynthesis	3	16	0.1875	0.0171258	0.128443	ko00900	g4016;g4856;g5402	K00938+K01597+K01641
	Metabolism	Global and overview maps	2-Oxocarboxylic acid metabolism	4	30	0.133333	0.0197025	0.13135	ko01210	g10781;g2285;g6116;g7140	K01687+K00618+K00928+K00052
	Metabolism	Amino acid metabolism	Cysteine and methionine metabolism	4	31	0.129032	0.022032	0.132192	ko00270	g4356;g4702;g5885;g6116	K11204+K08968+K00641+K00928
expression patterns	KEGG_A_class	KEGG_B_class	Pathway	Number of annotated DEGs	Number of all annotated genes	Rich factor	Pvalue	Qvalue	Pathway ID	Genes	K_IDs
up-regulation in 36 h HC	Metabolism	Global and overview maps	Biosynthesis of antibiotics	20	179	0.111732	0.000180245	0.0135184	ko01130	g10570;g1070;g11081;g11083;g11198;g11377;g12011;g12292;g12588;g12602;g2537;g2599;g3189;g4075;g4850;g5885;g6116;g6411;g825;g84	K00318+K00940+K01626+K00948+K01923+K00236+K01756+K00128+K03781+K01053+K01792+K01061+K01803+K01754+K00838+K00641+K00928+K00121+K00286+K01652
	Metabolism	Global and overview maps	Biosynthesis of secondary metabolites	24	260	0.0923077	0.00073212	0.0274545	ko01110	g10570;g1070;g11081;g11083;g11198;g11377;g12011;g12292;g12588;g12602;g1578;g2537;g2599;g3189;g3380;g4075;g4850;g4977;g5885;g6116;g6411;g7140;g825;g84	K00318+K00940+K01626+K00948+K01923+K00236+K01756+K00128+K03781+K01053+K05349+K01792+K01061+K01803+K00589+K01754+K00838+K00049+K00641+K00928+K00121+K00052+K00286+K01652
	Metabolism	Carbohydrate metabolism	C5-Branched dibasic acid metabolism	2	2	1	0.00230459	0.0576147	ko00660	g7140;g84	K00052+K01652
	Metabolism	Amino acid metabolism	Valine, leucine and isoleucine biosynthesis	3	10	0.3	0.0101847	0.187509	ko00290	g4075;g7140;g84	K01754+K00052+K01652
	Metabolism	Lipid metabolism	Fatty acid degradation	4	20	0.2	0.0135407	0.187509	ko00071	g12292;g180;g6411;g899	K00128+K07425+K00121+K01897
	Metabolism	Carbohydrate metabolism	Fructose and mannose metabolism	4	21	0.190476	0.0161226	0.187509	ko00051	g13683;g3189;g3734;g7770	K19030+K01803+K18334+K12661
	Metabolism	Global and overview maps	Metabolic pathways	42	673	0.0624071	0.0198073	0.187509	ko01100	g10555;g10570;g1070;g11081;g11083;g11198;g11375;g11377;g12011;g12292;g12563;g12602;g1334;g13385;g1340;g1578;g180;g1820;g1912;g2121;g2537;g2599;g3189;g3361;g3380;g3718;g3829;g4075;g4850;g4977;g5594;g5867;g5885;g6116;g6411;g6649;g7140;g731;g7315;g825;g84;g899	K07106+K00318+K00940+K01626+K00948+K01923+K07407+K00236+K01756+K00128+K11987+K01053+K00767+K01519+K19668+K05349+K07425+K01225+K15920+K07408+K01792+K01061+K01803+K19572+K00589+K02564+K00306+K01754+K00838+K00049+K00942+K00864+K00641+K00928+K00121+K05351+K00052+K16066+K11541+K00286+K01652+K01897
	Metabolism	Global and overview maps	Biosynthesis of amino acids	9	86	0.104651	0.0200009	0.187509	ko01230	g11081;g11083;g3189;g4075;g4850;g6116;g7140;g825;g84	K01626+K00948+K01803+K01754+K00838+K00928+K00052+K00286+K01652
	Metabolism	Amino acid metabolism	Glycine, serine and threonine metabolism	5	36	0.138889	0.0269165	0.224304	ko00260	g3829;g4075;g4977;g6116;g731	K00306+K01754+K00049+K00928+K16066
	Metabolism	Nucleotide metabolism	Purine metabolism	7	65	0.107692	0.0339658	0.226727	ko00230	g1070;g11083;g11198;g12011;g13385;g3361;g5594	K00940+K00948+K01923+K01756+K01519+K19572+K00942
expression patterns	KEGG_A_class	KEGG_B_class	Pathway	Number of annotated DEGs	Number of all annotated genes	Rich factor	Pvalue	Qvalue	Pathway ID	Genes	K_IDs
down-regulation in 12 h HC	Genetic Information Processing	Folding, sorting and degradation	Proteasome	16	30	0.533333	1.70898e-14	9.91208e-13	ko03050	g11028;g1192;g12571;g14311;g14372;g14533;g2159;g2389;g2921;g3323;g454;g7006;g7866;g857;g8584;g8598	K06691+K03061+K03033+K02735+K02732+K02728+K11599+K03032+K03035+K02729+K02737+K02727+K03062+K03063+K03038+K03037
	Cellular Processes	Cell growth and death	Meiosis - yeast	10	62	0.16129	0.000546889	0.0158598	ko04113	g10387;g10467;g1456;g2452;g3657;g4199;g4438;g4645;g4646;g8203	K02220+K02220+K06628+K02537+K03363+K03114+K02309+K10878+K02213+K02178
	Cellular Processes	Cell growth and death	Cell cycle - yeast	10	72	0.138889	0.0018305	0.0353897	ko04111	g10387;g10467;g11097;g1456;g2452;g3657;g4199;g4438;g4646;g8203	K02220+K02220+K02555+K06628+K02537+K03363+K03114+K02309+K02213+K02178
	Genetic Information Processing	Folding, sorting and degradation	Protein processing in endoplasmic reticulum	7	72	0.0972222	0.0547796	0.557462	ko04141	g10567;g10832;g2818;g4370;g6234;g762;g9349	K13993+K13993+K14015+K13993+K09584+K03283+K09490
	Environmental Information Processing	Signal transduction	Phosphatidylinositol signaling system	3	19	0.157895	0.0601486	0.557462	ko04070	g10047;g11164;g7347	K01099+K02677+K05857
	Metabolism	Carbohydrate metabolism	Starch and sucrose metabolism	5	45	0.111111	0.0622446	0.557462	ko00500	g11634;g13177;g3102;g7026;g7178	K00693+K00688+K01210+K01179+K00700
	Metabolism	Carbohydrate metabolism	Amino sugar and nucleotide sugar metabolism	5	46	0.108696	0.0672798	0.557462	ko00520	g10507;g2696;g3284;g4297;g4472	K01183+K00326+K00326+K01183+K00698
	Metabolism	Metabolism of terpenoids and polyketides	Sesquiterpenoid and triterpenoid biosynthesis	1	2	0.5	0.0942632	0.683408	ko00909	g11393	K00511
	Environmental Information Processing	Signal transduction	MAPK signaling pathway - yeast	6	72	0.0833333	0.129863	0.801978	ko04011	g10387;g10467;g11097;g11164;g4199;g4221	K02220+K02220+K02555+K02677+K03114+K11227
	Organismal Systems	Aging	Longevity regulating pathway - multiple species	3	27	0.111111	0.138272	0.801978	ko04213	g2553;g2932;g762	K03695+K11121+K03283
expression patterns	KEGG_A_class	KEGG_B_class	Pathway	Number of annotated DEGs	Number of all annotated genes	Rich factor	Pvalue	Qvalue	Pathway ID	Genes	K_IDs
down-regulation in 36 h HC	Genetic Information Processing	Folding, sorting and degradation	Proteasome	23	30	0.766667	9.45272e-21	7.56218e-19	ko03050	g1034;g11028;g11200;g11562;g1192;g12571;g14311;g14372;g14533;g2159;g2389;g2921;g3323;g454;g5552;g6693;g7006;g7007;g7866;g8328;g857;g8584;g8598	K03029+K06691+K03065+K02736+K03061+K03033+K02735+K02732+K02728+K11599+K03032+K03035+K02729+K02737+K02734+K03030+K02727+K03031+K03062+K03039+K03063+K03038+K03037
	Cellular Processes	Cell growth and death	Cell cycle - yeast	17	72	0.236111	2.18087e-05	0.000872347	ko04111	g10387;g10467;g11097;g1215;g1327;g13409;g13427;g1456;g2452;g3657;g3768;g4199;g4581;g4646;g6511;g6956;g8203	K02220+K02220+K02555+K18669+K02607+K06677+K02365+K06628+K02537+K03363+K02603+K03114+K02210+K02213+K11272+K02606+K02178
	Cellular Processes	Cell growth and death	Meiosis - yeast	14	62	0.225806	0.000206354	0.00550277	ko04113	g10387;g10467;g1327;g13427;g1456;g2452;g3657;g3768;g4199;g4581;g4645;g4646;g6956;g8203	K02220+K02220+K02607+K02365+K06628+K02537+K03363+K02603+K03114+K02210+K10878+K02213+K02606+K02178
	Genetic Information Processing	Replication and repair	DNA replication	9	35	0.257143	0.00111308	0.0222616	ko03030	g12657;g13996;g2513;g2931;g3641;g4581;g5773;g6412;g9249	K10756+K10745+K04799+K10755+K02684+K02210+K03504+K02324+K04802
	Metabolism	Carbohydrate metabolism	Citrate cycle (TCA cycle)	7	27	0.259259	0.00384706	0.061553	ko00020	g1604;g2642;g6805;g6812;g6860;g7906;g8461	K00627+K00627+K00162+K00030+K00030+K00161+K01647
	Metabolism	Carbohydrate metabolism	Amino sugar and nucleotide sugar metabolism	9	46	0.195652	0.00818579	0.109144	ko00520	g10160;g10507;g2696;g3284;g4297;g4472;g5057;g5613;g6659	K00012+K01183+K00326+K00326+K01183+K00698+K12373+K00698+K01183
	Metabolism	Carbohydrate metabolism	Glycolysis / Gluconeogenesis	7	35	0.2	0.0170632	0.195008	ko00010	g11039;g13742;g13801;g1604;g2642;g6805;g7906	K01568+K01568+K00128+K00627+K00627+K00162+K00161
	Genetic Information Processing	Replication and repair	Base excision repair	5	23	0.217391	0.0302967	0.302967	ko03410	g1514;g2513;g5773;g6412;g9249	K03648+K04799+K03504+K02324+K04802
	Genetic Information Processing	Replication and repair	Nucleotide excision repair	6	32	0.1875	0.0357837	0.318078	ko03420	g12657;g2931;g4385;g5773;g6412;g9249	K10756+K10755+K10839+K03504+K02324+K04802
	Genetic Information Processing	Replication and repair	Homologous recombination	4	20	0.2	0.0671994	0.537595	ko03440	g2434;g2903;g5773;g590	K04482+K10882+K03504+K10875
